# Supplementary material for: CD4+ T cells contribute to neurodegeneration in Lewy body dementia
Source: Science. Author manuscript; Available in PMC 2022 May 20. (PMC9122025; doi:10.1126/science.abf7266)
Supplement: Data S3 [file NIHMS1780000-supplement-Data_S3.xlsx]

## Sheet: Data S3- CSF Clonal CD4 T Cell 
Gene	p_val	avg_logFC	pct.1	pct.2	p_val_adj	BH	PFC
KLRB1	9.9471e-11	0.510738	0.541	0.373	1.63709e-06	2.1837e-10	4.93414
MT-ATP6	2.77257e-44	0.490682	0.995	0.979	4.5631e-40	5.19396e-42	20.2575
TSC22D3	9.54405e-15	0.357126	0.759	0.543	1.57076e-10	5.10834e-14	4.74682
CD69	1.08748e-11	0.344706	0.632	0.432	1.78977e-07	2.89847e-11	3.63245
MALAT1	9.80269e-24	0.316896	1	1	1.61333e-19	9.18185e-22	6.66656
DNAJB1	1.92886e-20	0.303893	0.666	0.404	3.17452e-16	6.77513e-19	5.52147
SPOCK2	1.07324e-19	0.294656	0.715	0.46	1.76634e-15	3.35089e-18	5.14907
CXCR4	1.49018e-08	0.289668	0.659	0.492	0.000245254	2.49994e-08	2.20208
UBC	5.19041e-14	0.284114	0.964	0.879	8.54238e-10	2.19324e-13	3.59657
TRBC1	2.25879e-12	0.27981	0.532	0.335	3.71752e-08	6.78845e-12	3.12498
SRGN	6.94885e-08	0.26226	0.784	0.638	0.00114364	1.09391e-07	1.8256
RPL27A	3.85334e-12	0.245823	0.938	0.832	6.34183e-08	1.12206e-11	2.69176
TXNIP	1.9438e-08	0.234749	0.967	0.954	0.00031991	3.23199e-08	1.75839
ARHGAP15	1.17227e-14	0.206373	0.701	0.487	1.92932e-10	6.04418e-14	2.72797
HMGB2	1.02969e-15	0.206208	0.592	0.386	1.69467e-11	6.97214e-15	2.91921
SNHG8	4.35216e-16	0.203821	0.71	0.489	7.16278e-12	3.26122e-15	2.95268
EML4	3.665e-18	0.200058	0.506	0.299	6.03186e-14	7.62863e-17	3.22444
RBM39	9.94212e-12	0.192245	0.644	0.459	1.63627e-07	2.67343e-11	2.03259
ITGB1	1.14311e-06	0.191844	0.55	0.412	0.0188134	1.67736e-06	1.10797
SEPT6	1.48612e-15	0.176818	0.661	0.454	2.44585e-11	9.82586e-15	2.4768
N4BP2L2	4.40908e-18	0.174105	0.581	0.37	7.25646e-14	8.32571e-17	2.79954
ATP5F1B	3.05809e-15	0.169337	0.672	0.466	5.033e-11	1.82834e-14	2.32634
TC2N	1.01862e-10	0.164669	0.601	0.428	1.67644e-06	2.22748e-10	1.58941
LEPROTL1	4.87851e-11	0.162667	0.704	0.529	8.02906e-07	1.13294e-10	1.61785
EZR	5.30388e-15	0.159854	0.604	0.411	8.72912e-11	3.04161e-14	2.16073
SRSF5	8.22659e-16	0.158387	0.878	0.689	1.35393e-11	5.63823e-15	2.25684
ITM2A	3.79595e-10	0.154935	0.566	0.408	6.24738e-06	7.46258e-10	1.4141
PDCD4	1.65046e-10	0.153189	0.615	0.447	2.71632e-06	3.39764e-10	1.45052
SSBP1	1.5613e-19	0.153059	0.59	0.38	2.56959e-15	4.61817e-18	2.65336
PPP1R2	5.30563e-22	0.15297	0.537	0.327	8.732e-18	2.71069e-20	2.99316
CYTIP	7.7541e-12	0.152617	0.635	0.461	1.27617e-07	2.0951e-11	1.62977
HLA-C	0.00321763	0.15213	0.998	0.996	1	0.00399185	0.364932
SLC25A3	9.46462e-13	0.150145	0.71	0.523	1.55769e-08	3.00515e-12	1.73
FLT3LG	7.36613e-08	0.149025	0.653	0.499	0.00121232	1.15314e-07	1.03396
RPL23	2.61839e-10	0.148895	0.822	0.658	4.30934e-06	5.27431e-10	1.38143
ANXA2	3.93932e-07	0.144161	0.657	0.515	0.00648334	5.95134e-07	0.897457
CHCHD2	8.41192e-14	0.142867	0.909	0.745	1.38443e-09	3.35284e-13	1.78221
PBXIP1	8.94044e-13	0.139466	0.514	0.344	1.47142e-08	2.87116e-12	1.60971
STK4	2.18682e-15	0.135449	0.691	0.492	3.59906e-11	1.36945e-14	1.87779
PRMT2	4.22299e-14	0.134865	0.604	0.417	6.95019e-10	1.82563e-13	1.71799
AES	9.19213e-07	0.132061	0.653	0.513	0.0151284	1.3559e-06	0.774903
RBM3	1.23415e-10	0.131706	0.797	0.63	2.03117e-06	2.62725e-10	1.26181
RPL13A	7.53316e-07	0.130139	0.996	0.985	0.0123981	1.12001e-06	0.774428
HMGB1	9.1744e-08	0.129837	0.949	0.857	0.00150992	1.42039e-07	0.889073
DDIT4	1.77446e-07	0.129455	0.592	0.45	0.0029204	2.7099e-07	0.85014
SRRM1	6.51508e-17	0.128726	0.628	0.432	1.07225e-12	7.0413e-16	1.9505
SERBP1	1.41669e-17	0.128546	0.644	0.445	2.33159e-13	1.96886e-16	2.01892
CD3G	1.38908e-10	0.127099	0.74	0.575	2.28615e-06	2.93483e-10	1.21156
RPS9	3.8069e-09	0.126637	0.995	0.986	6.2654e-05	6.58302e-09	1.03609
BIN1	1.43635e-17	0.12627	0.599	0.407	2.36395e-13	1.96886e-16	1.98316
CD52	1.54972e-05	0.125519	0.987	0.972	0.255053	2.12425e-05	0.586526
CLEC2B	2.28183e-10	0.122364	0.512	0.362	3.75543e-06	4.62955e-10	1.1422
MT-ND3	1.56403e-06	0.12175	1	1	0.0257408	2.28308e-06	0.686849
PAIP2	5.57799e-12	0.121242	0.592	0.426	9.18025e-08	1.55962e-11	1.31026
KMT2E	4.44307e-11	0.119808	0.615	0.454	7.3124e-07	1.0361e-10	1.19624
CRIP1	1.50756e-12	0.117869	0.898	0.741	2.48114e-08	4.60461e-12	1.33626
CD44	3.58603e-10	0.116668	0.75	0.59	5.90189e-06	7.0963e-10	1.06739
EIF1	7.47597e-06	0.116641	0.998	0.99	0.12304	1.04255e-05	0.581095
TPT1	2.95094e-07	0.114469	1	0.997	0.00485665	4.47015e-07	0.72684
PNISR	6.27783e-13	0.114368	0.711	0.533	1.03321e-08	2.07538e-12	1.33615
TSTD1	5.52153e-25	0.112845	0.637	0.411	9.08734e-21	6.2062e-23	2.50596
PTMA	1.91051e-06	0.107883	1	0.99	0.0314431	2.76728e-06	0.599607
SRSF3	7.43863e-18	0.107866	0.595	0.41	1.22425e-13	1.22956e-16	1.71617
SARAF	0.460006	0.107649	0.837	0.815	1	0.485946	0.0337385
HNRNPA3	2.6768e-11	0.105302	0.644	0.482	4.40548e-07	6.62714e-11	1.07183
RPL22L1	2.10176e-22	0.105044	0.537	0.345	3.45907e-18	1.26756e-20	2.09006
RPL27	0.000324828	0.104326	0.98	0.969	1	0.000423557	0.3519
RPL3	7.41542e-07	0.103605	0.998	1	0.0122043	1.10543e-06	0.61712
SYNE2	3.58123e-09	0.103138	0.546	0.411	5.894e-05	6.21189e-09	0.846429
ANKRD12	2.43632e-16	0.102589	0.74	0.548	4.00969e-12	1.99635e-15	1.50803
YWHAZ	6.68273e-10	0.101239	0.904	0.77	1.09984e-05	1.2862e-09	0.900084
BUB3	7.79954e-13	0.101173	0.534	0.379	1.28365e-08	2.53372e-12	1.17322
HCLS1	8.51254e-14	0.0994556	0.808	0.63	1.40099e-09	3.36905e-13	1.24046
RPL37A	3.65786e-06	0.0991818	0.996	0.994	0.0602011	5.19121e-06	0.524149
MORF4L1	1.64589e-12	0.0974178	0.657	0.488	2.70881e-08	4.99995e-12	1.10092
ROMO1	1.50185e-13	0.0959705	0.537	0.38	2.47175e-09	5.58968e-13	1.17589
MT-ND1	0.000342293	0.0956788	0.995	0.99	1	0.000445297	0.320653
EPC1	1.25477e-11	0.0955721	0.577	0.421	2.0651e-07	3.31071e-11	1.0016
NDUFB11	5.57234e-18	0.0945263	0.672	0.48	9.17095e-14	1.01021e-16	1.512
H3F3A	4.93482e-12	0.0945106	0.976	0.871	8.12172e-08	1.39365e-11	1.02599
CDC42SE2	2.62131e-15	0.0942444	0.515	0.352	4.31416e-11	1.60128e-14	1.30015
HNRNPA2B1	2.00373e-06	0.0928953	0.906	0.804	0.0329773	2.89484e-06	0.514489
ADD3	2.79525e-09	0.0925133	0.501	0.365	4.60042e-05	4.90916e-09	0.768692
HNRNPDL	3.79769e-10	0.0914655	0.887	0.75	6.25023e-06	7.46258e-10	0.834816
SEPT7	8.3299e-14	0.0912437	0.701	0.529	1.37094e-09	3.34386e-13	1.13833
CD247	9.33409e-14	0.0908839	0.577	0.415	1.5362e-09	3.64289e-13	1.13046
OPTN	1.0789e-14	0.0886319	0.506	0.349	1.77565e-10	5.61425e-14	1.17444
RPL35	0.000121623	0.0852641	0.996	0.986	1	0.000159702	0.323721
MIF	7.0397e-14	0.0844052	0.877	0.707	1.15859e-09	2.88782e-13	1.05839
PGK1	2.6763e-07	0.0843505	0.706	0.575	0.00440465	4.06508e-07	0.539078
NDUFS5	1.30502e-10	0.0835273	0.74	0.589	2.14781e-06	2.76764e-10	0.798345
ARHGDIB	8.14718e-05	0.0830538	0.993	0.965	1	0.0001085	0.329273
FDFT1	8.2726e-10	0.0816202	0.512	0.376	1.3615e-05	1.576e-09	0.718457
MBNL1	2.98734e-14	0.0808068	0.702	0.527	4.91656e-10	1.34311e-13	1.04014
TUBA1B	0.00178545	0.079558	0.575	0.516	1	0.00226507	0.210424
FUS	5.9571e-09	0.0794461	0.661	0.522	9.80419e-05	1.01451e-08	0.635072
TECR	1.55976e-14	0.0783082	0.617	0.453	2.56705e-10	7.68932e-14	1.02694
HMGN2	5.63844e-13	0.0774875	0.73	0.564	9.27975e-09	1.88619e-12	0.908496
NAP1L1	5.1823e-15	0.0767183	0.568	0.404	8.52903e-11	3.00253e-14	1.03742
H3F3B	1.03754e-05	0.0759945	0.995	0.959	0.170758	1.42916e-05	0.368187
RBX1	1.02854e-16	0.0757768	0.539	0.376	1.69277e-12	1.03999e-15	1.13536
SAMHD1	6.27382e-22	0.0747965	0.53	0.341	1.03255e-17	2.93824e-20	1.46092
ATP5PD	1.1266e-12	0.072119	0.635	0.48	1.85415e-08	3.53714e-12	0.82586
POLR1D	5.24494e-14	0.0721162	0.517	0.372	8.63212e-10	2.19974e-13	0.91282
RPS6	0.00751951	0.071913	1	0.999	1	0.00914711	0.14661
RAN	4.45606e-16	0.0718495	0.797	0.621	7.33378e-12	3.29514e-15	1.04053
SNRPB	3.93526e-18	0.0714561	0.555	0.388	6.47666e-14	7.89864e-17	1.15062
TMEM258	4.015e-11	0.0710683	0.746	0.599	6.60789e-07	9.56115e-11	0.712068
CIB1	9.25428e-10	0.0702385	0.652	0.512	1.52307e-05	1.75115e-09	0.615056
GSTK1	2.62732e-05	0.0700965	0.858	0.763	0.432405	3.58387e-05	0.311624
CLEC2D	1.93522e-11	0.0695128	0.505	0.367	3.18498e-07	4.98161e-11	0.716165
XRCC5	1.49937e-12	0.0692546	0.537	0.396	2.46766e-08	4.60461e-12	0.785126
RPL23A	0.000252859	0.0686027	0.998	0.999	1	0.000331252	0.238727
UQCR11	1.30266e-12	0.0684022	0.862	0.71	2.14392e-08	4.02251e-12	0.779478
RPS25	0.00034594	0.0680732	0.998	0.997	1	0.000449003	0.227892
RPL38	0.00548798	0.0678493	0.984	0.975	1	0.00671949	0.147414
RPS18	0.00317712	0.0673919	0.998	1	1	0.00395031	0.161967
PSMA7	1.99038e-14	0.0661814	0.679	0.52	3.27577e-10	9.56063e-14	0.86165
PPP1CA	2.59914e-15	0.065914	0.737	0.564	4.27767e-11	1.60128e-14	0.909319
LDHB	2.22455e-06	0.0653763	0.889	0.788	0.0366116	3.20563e-06	0.359183
BIN2	1.07171e-09	0.0644641	0.603	0.473	1.76383e-05	1.9878e-09	0.560943
PET100	1.94123e-11	0.064003	0.574	0.443	3.19488e-07	4.98161e-11	0.659399
MYH9	3.61558e-08	0.0639898	0.744	0.62	0.000595052	5.83895e-08	0.46288
GMFG	1.55493e-10	0.0634826	0.871	0.734	2.5591e-06	3.22461e-10	0.602547
IL7R	0.0886024	0.0631014	0.799	0.746	1	0.0980207	0.0636493
NDUFA4	1.5172e-16	0.0629103	0.848	0.67	2.49701e-12	1.37527e-15	0.934948
VAMP8	1.14633e-15	0.0618171	0.652	0.484	1.88663e-11	7.66948e-15	0.872563
NDUFA1	3.55081e-16	0.0617925	0.786	0.61	5.84392e-12	2.73364e-15	0.8999
WIPF1	7.54728e-10	0.0602132	0.642	0.508	1.24213e-05	1.44271e-09	0.532334
COX7C	3.02229e-05	0.0592827	0.966	0.902	0.497409	4.10273e-05	0.260069
RPS4X	0.00232274	0.0592498	0.998	0.999	1	0.00292031	0.150173
TPM3	3.43446e-12	0.0592379	0.868	0.721	5.65244e-08	1.0053e-11	0.651481
ACAP1	2.31276e-14	0.0586367	0.697	0.527	3.80635e-10	1.07419e-13	0.760454
CUTA	4.63548e-14	0.0578757	0.682	0.522	7.62908e-10	1.97359e-13	0.735296
SNRPG	4.44433e-18	0.0571631	0.55	0.393	7.31447e-14	8.32571e-17	0.919158
LAPTM5	4.31048e-06	0.0570072	0.942	0.858	0.0709419	6.0714e-06	0.29739
CELF2	2.03614e-13	0.0568594	0.512	0.373	3.35108e-09	7.38264e-13	0.689807
RBL2	3.19284e-17	0.0565149	0.554	0.39	5.25477e-13	3.81782e-16	0.871357
HSPA5	6.54374e-12	0.056173	0.526	0.4	1.07697e-07	1.78524e-11	0.603764
GPX4	3.1303e-14	0.0561443	0.722	0.55	5.15185e-10	1.39264e-13	0.7218
HNRNPC	1.05011e-09	0.0552158	0.69	0.555	1.72828e-05	1.95419e-09	0.480877
RPS20	0.00830729	0.0551018	0.822	0.756	1	0.0100618	0.110056
ZFAS1	8.42454e-13	0.0545227	0.746	0.589	1.38651e-08	2.72103e-12	0.630569
SLC25A6	3.51717e-06	0.052891	0.926	0.837	0.0578856	5.00417e-06	0.280357
IL2RG	6.89545e-11	0.05267	0.65	0.515	1.13485e-06	1.55632e-10	0.516582
DDX24	6.39097e-11	0.0521475	0.574	0.442	1.05183e-06	1.45414e-10	0.512996
UBXN1	4.9879e-13	0.051587	0.726	0.568	8.20909e-09	1.68868e-12	0.607305
LAMTOR4	5.05915e-09	0.0515246	0.624	0.491	8.32635e-05	8.64207e-09	0.415462
PRDX1	2.91012e-11	0.0512264	0.617	0.487	4.78948e-07	7.1732e-11	0.519655
HIST1H4C	1.26884e-07	0.0511264	0.675	0.567	0.00208826	1.95367e-07	0.343014
LDHA	7.13032e-15	0.0508858	0.739	0.574	1.17351e-10	3.92867e-14	0.682162
TMEM50A	7.47325e-10	0.0506094	0.544	0.424	1.22995e-05	1.43344e-09	0.447571
S100A4	0.110903	0.0497349	0.976	0.958	1	0.121971	0.0454449
SNU13	1.218e-11	0.049643	0.61	0.475	2.00458e-07	3.22884e-11	0.520803
NOSIP	4.34183e-07	0.0495639	0.606	0.494	0.00714579	6.52436e-07	0.306576
RABAC1	4.93276e-13	0.0489306	0.601	0.459	8.11834e-09	1.68013e-12	0.576142
XRCC6	3.73493e-13	0.0489031	0.626	0.488	6.14694e-09	1.2957e-12	0.581336
ARL4C	2.48425e-10	0.0475031	0.508	0.393	4.08857e-06	5.02211e-10	0.441737
CAP1	9.90303e-11	0.0451088	0.75	0.614	1.62984e-06	2.18255e-10	0.435798
SF1	9.30662e-06	0.0446695	0.564	0.47	0.153168	1.28509e-05	0.218482
ATP5MF	2.28118e-12	0.0446416	0.681	0.537	3.75436e-08	6.81927e-12	0.49848
UBA52	0.00196436	0.0445986	0.993	0.972	1	0.00248083	0.116197
YWHAB	2.77934e-06	0.0440997	0.868	0.77	0.0457423	3.97452e-06	0.23817
EEF1B2	0.0396441	0.0438824	0.989	0.973	1	0.0451926	0.0590189
EID1	3.42784e-16	0.0432067	0.662	0.496	5.64154e-12	2.67562e-15	0.629633
RNPS1	1.11019e-16	0.0431806	0.519	0.373	1.82715e-12	1.07574e-15	0.64634
MSN	1.09843e-09	0.0429015	0.681	0.557	1.8078e-05	2.03066e-09	0.372916
CD48	2.06356e-09	0.0423049	0.755	0.62	3.39621e-05	3.72901e-09	0.356563
SEM1	1.23374e-12	0.0421448	0.563	0.433	2.03048e-08	3.83072e-12	0.481155
RPL37	0.0222691	0.0421081	0.998	1	1	0.0259652	0.066767
CIRBP	1.03922e-09	0.041515	0.893	0.773	1.71035e-05	1.94259e-09	0.361663
RPSA	0.00834696	0.0414242	0.998	0.989	1	0.0100882	0.0826905
RPS21	0.00497349	0.0405296	1	0.999	1	0.0061296	0.0896745
RPS27L	3.25936e-11	0.0405227	0.661	0.518	5.36426e-07	7.96419e-11	0.409233
RPL17	0.0303518	0.0399185	1	0.997	1	0.0350261	0.0581057
PTPRC	7.76116e-08	0.0393592	0.951	0.861	0.00127733	1.20825e-07	0.272281
LSP1	1.5293e-06	0.0392535	0.918	0.827	0.0251693	2.2382e-06	0.221786
RNF167	4.36638e-12	0.039186	0.517	0.387	7.18619e-08	1.25841e-11	0.427134
CAPZB	8.59496e-14	0.0391658	0.759	0.602	1.41456e-09	3.37788e-13	0.488451
RAD21	2.45103e-16	0.0390381	0.521	0.372	4.03391e-12	1.99635e-15	0.573851
DYNLRB1	1.27285e-18	0.0389277	0.526	0.376	2.09486e-14	2.75132e-17	0.64466
SON	3.55758e-11	0.0385335	0.84	0.704	5.85507e-07	8.61793e-11	0.387824
ERH	3.29712e-19	0.0384641	0.534	0.387	5.4264e-15	8.72197e-18	0.656175
TRA2B	1.46156e-11	0.0384054	0.508	0.383	2.40544e-07	3.80277e-11	0.40018
EIF4A2	1.35147e-09	0.0383763	0.659	0.536	2.22424e-05	2.46599e-09	0.330343
HSP90AA1	3.17364e-09	0.0383555	0.857	0.734	5.22318e-05	5.53909e-09	0.316685
NDUFB2	2.17435e-16	0.0379313	0.653	0.494	3.57855e-12	1.83193e-15	0.558997
DDX5	3.62774e-05	0.0378677	0.942	0.87	0.597053	4.88918e-05	0.163239
OCIAD2	1.07717e-12	0.0374553	0.593	0.46	1.77281e-08	3.40096e-12	0.429552
MT-ND6	0.0125191	0.0372179	0.891	0.84	1	0.0150658	0.0678112
RPS27	0.0512927	0.036667	1	1	1	0.0577685	0.045405
ANAPC16	1.46624e-10	0.0364624	0.788	0.659	2.41314e-06	3.07473e-10	0.346838
CSTB	1.1554e-08	0.0361769	0.677	0.554	0.000190155	1.94411e-08	0.27897
EVL	5.5483e-11	0.0359573	0.853	0.724	9.13139e-07	1.276e-10	0.355767
SRP14	5.00161e-09	0.0359556	0.942	0.84	8.23165e-05	8.592e-09	0.290014
RPL7	9.04376e-05	0.0348568	0.96	0.898	1	0.000120156	0.136648
MT-ND5	0.278779	0.0346476	0.996	0.994	1	0.301296	0.0180516
SH3BGRL	4.314e-17	0.034586	0.537	0.393	7.09999e-13	4.9479e-16	0.529359
RPL4	0.00303952	0.0345754	0.989	0.961	1	0.00379727	0.0836907
TOMM20	1.57559e-09	0.034458	0.59	0.473	2.59311e-05	2.85639e-09	0.294415
BRK1	7.90123e-16	0.0339825	0.65	0.498	1.30038e-11	5.48209e-15	0.484626
NME2	1.53834e-10	0.033376	0.637	0.506	2.5318e-06	3.20203e-10	0.316891
MYL12B	1.12385e-05	0.0332785	0.926	0.844	0.184962	1.54426e-05	0.160112
CFL1	0.0903667	0.0332033	0.984	0.972	1	0.0997763	0.0332356
EIF3H	8.77683e-07	0.0328192	0.755	0.645	0.0144449	1.29805e-06	0.193197
HNRNPA1	0.000119435	0.0328057	0.985	0.941	1	0.000157196	0.124779
SRSF7	5.01455e-09	0.0327921	0.708	0.582	8.25295e-05	8.592e-09	0.264498
EIF3E	2.49806e-09	0.0320837	0.753	0.626	4.1113e-05	4.45764e-09	0.267928
SH3BGRL3	0.0198274	0.0319618	1	0.99	1	0.0232146	0.0522333
CNN2	0.000481419	0.0319244	0.84	0.766	1	0.000621971	0.102357
ARHGDIA	7.02366e-18	0.0314242	0.69	0.523	1.15595e-13	1.19615e-16	0.500343
SNRPD2	0.0188592	0.0313975	0.875	0.819	1	0.0221404	0.051957
RPL36	0.0615165	0.0309779	0.998	0.999	1	0.0688102	0.0360071
EIF3M	3.73954e-11	0.0309263	0.554	0.431	6.15453e-07	8.98128e-11	0.310706
ATP5IF1	1.91248e-16	0.0305936	0.688	0.525	3.14756e-12	1.65356e-15	0.452222
RPS11	4.79155e-05	0.0293226	0.949	0.881	0.788594	6.42686e-05	0.12292
LITAF	6.89334e-13	0.0289881	0.672	0.525	1.13451e-08	2.26553e-12	0.337562
PRRC2C	4.32716e-12	0.0289561	0.608	0.47	7.12163e-08	1.25354e-11	0.315675
PPIB	1.09808e-10	0.0288914	0.878	0.755	1.80721e-06	2.37353e-10	0.278069
COX6A1	3.00063e-17	0.0288562	0.848	0.679	4.93844e-13	3.66599e-16	0.445419
EIF3D	4.0269e-06	0.0285229	0.503	0.415	0.0662747	5.70054e-06	0.149576
KLF6	0.00562228	0.0281688	0.659	0.592	1	0.00686896	0.0609322
HSP90B1	9.7868e-11	0.0280498	0.666	0.533	1.61071e-06	2.16543e-10	0.271086
ATP5MG	1.78221e-05	0.0278256	0.94	0.864	0.293316	2.43698e-05	0.128364
UQCRB	0.000620088	0.0273809	0.917	0.851	1	0.000797459	0.084834
PTGES3	1.37736e-11	0.027362	0.753	0.614	2.26686e-07	3.60036e-11	0.28576
CORO1A	0.0209169	0.0268573	0.971	0.938	1	0.0244393	0.0432915
TMSB10	0.164442	0.0263319	0.996	0.997	1	0.179101	0.0196673
RTRAF	3.4143e-19	0.0261264	0.546	0.4	5.61925e-15	8.72197e-18	0.4457
C9orf16	1.28265e-13	0.0257392	0.534	0.401	2.11098e-09	4.80565e-13	0.317062
RPS17	2.48102e-07	0.0256768	0.808	0.701	0.00408326	3.77868e-07	0.164913
MYL6	0.0155862	0.0256358	0.971	0.937	1	0.0185975	0.0443639
TSPO	2.49833e-11	0.0250378	0.593	0.467	4.11175e-07	6.21266e-11	0.255554
CDC42	3.32521e-10	0.0248158	0.635	0.511	5.47263e-06	6.60342e-10	0.227815
SEPT9	2.68863e-14	0.0246463	0.677	0.53	4.42495e-10	1.22846e-13	0.3182
RPL31	0.0571209	0.0244423	0.982	0.962	1	0.0640757	0.0291671
FIS1	1.05422e-13	0.0235821	0.528	0.403	1.73504e-09	4.03044e-13	0.292292
C9orf78	2.10767e-12	0.0232573	0.583	0.456	3.46881e-08	6.36834e-12	0.260389
UBE2D3	1.63723e-10	0.0226263	0.701	0.569	2.69455e-06	3.3828e-10	0.214288
ENO1	3.43649e-13	0.0221406	0.764	0.621	5.65578e-09	1.21466e-12	0.263817
ARPC2	0.00164588	0.021844	0.857	0.787	1	0.00209272	0.0585265
ATP5PF	2.817e-09	0.0214291	0.554	0.453	4.63623e-05	4.93195e-09	0.178012
S100A6	0.0159696	0.0211779	0.982	0.954	1	0.0190147	0.0364453
SELPLG	1.13667e-10	0.0210547	0.55	0.435	1.87073e-06	2.43819e-10	0.202398
COPE	1.84049e-16	0.0208324	0.583	0.433	3.02908e-12	1.64183e-15	0.308001
HLA-A	0.233198	0.0207364	0.996	0.997	1	0.253006	0.0123769
CNBP	1.87488e-08	0.0204851	0.931	0.83	0.000308567	3.12665e-08	0.153739
C19orf53	1.59103e-13	0.0204233	0.65	0.509	2.61851e-09	5.84417e-13	0.249844
ABRACL	9.84222e-10	0.0204046	0.597	0.484	1.61983e-05	1.84994e-09	0.178191
BSG	2.19728e-17	0.0203485	0.548	0.41	3.61628e-13	2.87179e-16	0.316253
ATP6V1G1	3.70747e-13	0.0197065	0.789	0.644	6.10175e-09	1.29416e-12	0.234271
PRDX2	4.42392e-11	0.0189744	0.574	0.454	7.28088e-07	1.03593e-10	0.189453
NSA2	3.00381e-08	0.0183933	0.659	0.558	0.000494366	4.89316e-08	0.134463
SPCS1	3.14707e-14	0.0182578	0.668	0.529	5.17945e-10	1.39264e-13	0.234725
ARPC1B	4.01138e-07	0.0181734	0.875	0.781	0.00660193	6.04396e-07	0.113014
RPS24	0.0361178	0.0180026	0.996	1	1	0.0414249	0.0248929
HCST	0.00521477	0.0178668	0.938	0.889	1	0.00641291	0.0391809
RPS15	0.297152	0.0178263	1	1	1	0.319311	0.00883806
ARPC3	1.71206e-10	0.0172271	0.904	0.784	2.8177e-06	3.51159e-10	0.162873
ISG20	2.66954e-09	0.0164817	0.648	0.532	4.39352e-05	4.72712e-09	0.137217
ICAM3	4.66625e-12	0.0158679	0.708	0.574	7.67971e-08	1.33516e-11	0.172555
RPL21	0.117182	0.0150248	1	0.994	1	0.128625	0.0133822
NDUFB9	3.9053e-08	0.0134312	0.664	0.56	0.000642735	6.28877e-08	0.096724
RHOG	1.00242e-17	0.0119098	0.519	0.38	1.64979e-13	1.5226e-16	0.188382
RPL26	0.616309	0.0116084	1	1	1	0.642608	0.00222945
UXT	3.8519e-11	0.0114534	0.644	0.52	6.33946e-07	9.21178e-11	0.114942
ATP5F1E	0.00759539	0.0107685	0.993	0.969	1	0.00921946	0.0219171
COX6B1	4.68018e-12	0.0105735	0.866	0.736	7.70264e-08	1.33516e-11	0.114981
LCP1	5.67465e-06	0.0103458	0.802	0.712	0.0933934	7.93322e-06	0.0527694
MDH2	4.79641e-16	0.0100174	0.51	0.386	7.89394e-12	3.50076e-15	0.14481
OAZ1	3.59451e-05	0.00999579	0.958	0.898	0.591584	4.85604e-05	0.043119
EDF1	1.07649e-14	0.009717	0.853	0.71	1.77169e-10	5.61425e-14	0.128757
RPL13	0.056848	0.00952384	0.931	0.902	1	0.0638971	0.0113764
ATP5F1A	2.04068e-11	0.00926218	0.525	0.418	3.35856e-07	5.14289e-11	0.0952966
CSDE1	2.02587e-15	0.00923525	0.641	0.508	3.33417e-11	1.29379e-14	0.12826
CHURC1	1.21999e-13	0.00923227	0.537	0.414	2.00786e-09	4.60158e-13	0.113899
KRTCAP2	4.22202e-11	0.00918507	0.786	0.665	6.94859e-07	1.00117e-10	0.091846
PSAP	1.04043e-09	0.00916508	0.534	0.435	1.71233e-05	1.94259e-09	0.0798427
NPM1	8.07051e-06	0.00909741	0.966	0.9	0.132825	1.11991e-05	0.0450396
RPL9	0.692158	0.00904083	0.996	0.997	1	0.711138	0.00133846
UBB	1.12619e-10	0.00899979	0.797	0.682	1.85348e-06	2.42497e-10	0.0865357
MPHOSPH8	8.04043e-17	0.00858997	0.506	0.373	1.32329e-12	8.52589e-16	0.129445
ATP5PB	7.32613e-15	0.00815382	0.544	0.419	1.20573e-10	3.99736e-14	0.109247
ST13	5.9266e-15	0.00739955	0.642	0.506	9.754e-11	3.29777e-14	0.0997591
NDUFB4	2.74111e-21	0.00712655	0.595	0.447	4.51132e-17	1.10036e-19	0.135108
COX5B	2.65801e-17	0.00692427	0.739	0.582	4.37456e-13	3.31956e-16	0.10718
ATP5ME	2.0554e-13	0.00661358	0.731	0.606	3.38277e-09	7.40469e-13	0.080226
ARF1	5.20648e-17	0.0061125	0.739	0.586	8.56882e-13	5.73733e-16	0.0931623
CD2	2.55186e-06	0.00579771	0.882	0.797	0.0419985	3.65853e-06	0.0315204
PARK7	9.44057e-17	0.00577359	0.668	0.516	1.55373e-12	9.82518e-16	0.086648
PHB2	1.99688e-15	0.00512652	0.51	0.388	3.28647e-11	1.28994e-14	0.0712045
ARL6IP5	2.5243e-13	0.00473283	0.773	0.64	4.15449e-09	9.03602e-13	0.0570023
RAP1B	6.48773e-11	0.00459119	0.564	0.452	1.06775e-06	1.4702e-10	0.0451434
TMSB4X	0.703276	0.00450332	1	0.999	1	0.721243	0.000639104
SEC61G	2.99172e-12	0.00445756	0.613	0.498	4.92378e-08	8.84921e-12	0.0492699
UQCRH	2.95981e-10	0.00405001	0.668	0.554	4.87126e-06	5.89864e-10	0.0373786
RSL24D1	2.94027e-15	0.00328603	0.557	0.432	4.83909e-11	1.77681e-14	0.0451841
HLA-E	0.0160063	0.00313027	0.996	0.979	1	0.0190181	0.00538667
SOD1	3.88377e-09	0.00223284	0.789	0.68	6.39191e-05	6.69533e-09	0.0182517
TMBIM6	2.77757e-09	0.00175862	0.789	0.679	4.57133e-05	4.8934e-09	0.0146148
RPL15	0.30962	0.00136712	0.998	0.994	1	0.332073	0.00065453
OST4	4.3349e-08	0.0012446	0.913	0.816	0.000713438	6.96061e-08	0.00890803
RPS16	0.457307	0.00122119	0.996	0.997	1	0.484005	0.000384858
TMEM59	7.1007e-23	0.000556621	0.624	0.453	1.16863e-18	5.70085e-21	0.0112683
SRP9	1.4592e-10	0.000539143	0.613	0.508	2.40155e-06	3.07142e-10	0.00512869
MT-CO2	0.968952	0.000352563	1	1	1	0.970679	4.55665e-06
EMP3	0.00526558	0.000350653	0.942	0.895	1	0.00646126	0.000767819
RHOA	8.50018e-08	0.000255238	0.915	0.823	0.00139896	1.31964e-07	0.00175592
RACK1	0.442113	-0.000530732	0.996	0.992	1	0.469693	-0.000174179
RPL24	0.629712	-0.000575611	0.996	0.994	1	0.655367	-0.000105634
UQCRQ	1.03629e-16	-0.000632719	0.552	0.419	1.70552e-12	1.03999e-15	-0.00948001
VPS28	7.38266e-12	-0.00140839	0.584	0.471	1.21504e-07	2.00438e-11	-0.015067
EIF3G	7.99419e-15	-0.00143645	0.793	0.649	1.31568e-10	4.31994e-14	-0.0191974
CSNK2B	3.49797e-13	-0.00154682	0.501	0.398	5.75696e-09	1.22866e-12	-0.0184236
COX8A	2.67478e-09	-0.00191047	0.701	0.593	4.40215e-05	4.72712e-09	-0.0159055
C4orf3	1.97396e-11	-0.00201026	0.597	0.485	3.24875e-07	5.01976e-11	-0.0207043
SKAP1	3.43652e-08	-0.00211347	0.519	0.429	0.000565583	5.56578e-08	-0.0153321
PSMB1	1.33786e-11	-0.00267743	0.59	0.475	2.20186e-07	3.51346e-11	-0.0279906
TNFAIP8	6.96306e-11	-0.00280328	0.503	0.408	1.14598e-06	1.5653e-10	-0.0274873
MT-ND2	0.069762	-0.00303537	0.978	0.955	1	0.0776361	-0.00336907
COX4I1	0.0949781	-0.00358109	0.962	0.935	1	0.104662	-0.00351022
RPL10A	0.903884	-0.00366673	0.996	0.997	1	0.915284	-0.000140964
IL32	0.649752	-0.00394024	0.995	0.997	1	0.67255	-0.000678806
HNRNPF	5.46878e-15	-0.00432713	0.648	0.52	9.00052e-11	3.1045e-14	-0.0584509
MRPS21	5.00413e-17	-0.00466702	0.559	0.425	8.2358e-13	5.62464e-16	-0.0711716
ATP5MD	6.40563e-18	-0.00487349	0.773	0.617	1.05424e-13	1.12499e-16	-0.0777265
GNG5	4.26727e-20	-0.00526634	0.566	0.422	7.02307e-16	1.41071e-18	-0.0940072
RPL36AL	0.276837	-0.00626921	0.989	0.979	1	0.299774	-0.00328009
EEF1A1	0.880772	-0.00630339	1	1	1	0.89349	-0.0003083
RPS23	0.551839	-0.00676338	0.998	1	1	0.578607	-0.00160709
SSR4	1.7838e-06	-0.00693582	0.817	0.732	0.0293578	2.59043e-06	-0.0387478
PPIA	0.0175498	-0.00699837	0.982	0.954	1	0.0207642	-0.0117761
GPSM3	2.03976e-10	-0.00709543	0.871	0.757	3.35704e-06	4.15343e-10	-0.0665664
RPLP2	0.846776	-0.00722557	0.996	0.994	1	0.860557	-0.000471254
CDC37	4.28776e-13	-0.00723935	0.681	0.547	7.05679e-09	1.47836e-12	-0.0856431
CALM2	9.51198e-10	-0.00803213	0.799	0.69	1.56548e-05	1.79387e-09	-0.0702507
ACTR3	1.03622e-14	-0.00814585	0.642	0.512	1.70541e-10	5.49393e-14	-0.108015
CXCR3	7.28771e-08	-0.00877863	0.568	0.468	0.00119941	1.14405e-07	-0.0609374
C11orf58	7.86524e-14	-0.00929384	0.612	0.491	1.29446e-09	3.20309e-13	-0.116121
RPL12	0.798373	-0.00937169	0.998	0.997	1	0.814311	-0.000836045
RNF213	5.14746e-11	-0.00996383	0.635	0.523	8.47169e-07	1.19048e-10	-0.0988838
H2AFZ	1.13362e-12	-0.0103072	0.619	0.506	1.86572e-08	3.53942e-12	-0.118028
RSL1D1	1.9888e-08	-0.0109565	0.517	0.433	0.000327316	3.29706e-08	-0.0819749
RPS15A	0.841279	-0.0111059	1	1	1	0.85652	-0.000747012
ITGB2	1.6116e-06	-0.0111877	0.819	0.731	0.0265237	2.34642e-06	-0.0629824
RPS28	0.723818	-0.0123734	1	1	1	0.73961	-0.00162088
TRAF3IP3	3.6175e-11	-0.0125915	0.704	0.597	5.95368e-07	8.72547e-11	-0.126661
RARRES3	5.22539e-08	-0.0127557	0.793	0.691	0.000859995	8.34282e-08	-0.0902936
EEF1G	0.0186546	-0.013186	0.953	0.917	1	0.022025	-0.0218503
RPS3	0.649813	-0.0142072	1	1	1	0.67255	-0.00244755
ALOX5AP	4.4676e-08	-0.0143097	0.555	0.464	0.000735278	7.15326e-08	-0.10225
DBI	5.79932e-13	-0.014858	0.686	0.567	9.54452e-09	1.92853e-12	-0.174058
RPL18	0.683874	-0.0149237	0.998	0.996	1	0.705205	-0.00226369
APRT	3.29095e-11	-0.0150261	0.799	0.687	5.41625e-07	8.00656e-11	-0.151712
COX6C	8.314e-11	-0.0153591	0.835	0.724	1.36832e-06	1.85415e-10	-0.149472
GZMM	4.29013e-11	-0.0158278	0.701	0.575	7.06069e-07	1.01305e-10	-0.158189
RPL7A	0.936064	-0.0159461	0.998	0.999	1	0.942774	-0.000408098
HSP90AB1	2.99939e-08	-0.0159756	0.835	0.732	0.00049364	4.89316e-08	-0.116788
SELENOW	2.19307e-15	-0.0159794	0.661	0.532	3.60935e-11	1.36945e-14	-0.22153
PABPC1	0.000111154	-0.0159973	0.966	0.91	1	0.00014664	-0.0613296
RPS19	0.577113	-0.0162157	0.998	1	1	0.603981	-0.00355086
RPL14	0.939739	-0.0174342	1	1	1	0.944783	-0.000430068
SP100	5.4938e-12	-0.0178369	0.517	0.41	9.0417e-08	1.54376e-11	-0.192842
LGALS1	0.0030794	-0.0178488	0.613	0.551	1	0.0038373	-0.0431222
B2M	0.379375	-0.0187446	1	1	1	0.40534	-0.00735125
TOMM7	0.0399904	-0.019291	0.971	0.942	1	0.0454952	-0.0258891
MT-CO1	0.688782	-0.0193091	1	1	1	0.708966	-0.00288429
PSMB8	1.03737e-13	-0.0204635	0.661	0.537	1.7073e-09	3.99315e-13	-0.253721
MINOS1	4.49874e-14	-0.0204701	0.568	0.453	7.40403e-10	1.92999e-13	-0.260266
HLA-F	7.47956e-08	-0.020818	0.628	0.546	0.00123099	1.16764e-07	-0.144325
RPLP1	0.463207	-0.021113	0.998	1	1	0.48841	-0.00657071
RPS14	0.420332	-0.0220217	0.998	1	1	0.447399	-0.00769231
UQCR10	1.17683e-16	-0.0220507	0.742	0.61	1.93682e-12	1.12098e-15	-0.329667
NACA	0.538676	-0.0220942	0.996	0.992	1	0.565862	-0.00546367
PSME2	2.28115e-14	-0.0222565	0.648	0.516	3.75432e-10	1.07419e-13	-0.288642
TRBC2	5.68675e-08	-0.0222747	0.762	0.658	0.000935925	9.02811e-08	-0.156912
LCP2	2.73462e-08	-0.0227243	0.604	0.518	0.000450063	4.49373e-08	-0.166964
EIF3K	7.81043e-07	-0.0232608	0.887	0.806	0.0128544	1.15817e-06	-0.138082
DAZAP2	5.62165e-10	-0.0236524	0.875	0.774	9.2521e-06	1.08569e-09	-0.212027
PFDN5	0.0379232	-0.0238738	0.978	0.952	1	0.0434071	-0.0325266
SEC62	3.85669e-14	-0.023966	0.59	0.475	6.34735e-10	1.6802e-13	-0.306157
SAP18	1.84608e-13	-0.0241683	0.662	0.553	3.03829e-09	6.73701e-13	-0.294165
UCP2	7.25005e-13	-0.0249282	0.702	0.575	1.19321e-08	2.36891e-12	-0.289802
CLIC1	2.57558e-09	-0.0250095	0.913	0.82	4.23889e-05	4.58062e-09	-0.208556
FLNA	5.87197e-15	-0.0253067	0.543	0.418	9.66409e-11	3.29777e-14	-0.34118
PEBP1	7.98978e-18	-0.0254214	0.641	0.502	1.31496e-13	1.24729e-16	-0.404302
SERF2	0.454843	-0.0261826	0.984	0.975	1	0.482305	-0.00829144
BTF3	0.365775	-0.0272475	0.975	0.962	1	0.391554	-0.0110954
CD3D	4.06533e-06	-0.0275718	0.9	0.825	0.0669072	5.74049e-06	-0.144505
MT-ND4	0.132871	-0.0275834	0.98	0.966	1	0.144997	-0.0231326
FTL	0.016907	-0.0276228	0.996	0.98	1	0.0200458	-0.0469028
FXYD5	0.584685	-0.0278349	0.955	0.947	1	0.610767	-0.00596012
RPS5	0.975566	-0.0279151	0.996	0.996	1	0.975566	-0.000299904
RPL11	0.710354	-0.0283756	1	1	1	0.727175	-0.00392608
NDUFA11	1.91019e-16	-0.0304006	0.528	0.424	3.1438e-12	1.65356e-15	-0.449368
RPL5	0.924456	-0.0306883	0.998	0.999	1	0.932755	-0.000927785
LY6E	2.26228e-11	-0.0307745	0.715	0.6	3.72326e-07	5.65067e-11	-0.315374
PGAM1	9.48911e-22	-0.0311281	0.581	0.449	1.56172e-17	4.10222e-20	-0.60348
C12orf57	1.13704e-07	-0.0311584	0.86	0.777	0.00187134	1.75554e-07	-0.210493
TUBA4A	1.50036e-10	-0.03137	0.526	0.44	2.46929e-06	3.13458e-10	-0.298134
TAPBP	2.18956e-11	-0.0323926	0.541	0.454	3.60358e-07	5.49345e-11	-0.332353
UBL5	1.13873e-13	-0.0330716	0.842	0.724	1.87412e-09	4.32409e-13	-0.408901
LSM7	2.31121e-14	-0.0334369	0.592	0.488	3.80379e-10	1.07419e-13	-0.43364
SUMO2	9.05397e-09	-0.0336819	0.84	0.749	0.00014901	1.53263e-08	-0.26321
FAU	0.660522	-0.0338108	1	1	1	0.682378	-0.00561175
LYAR	8.04591e-11	-0.0338316	0.559	0.459	1.3242e-06	1.80151e-10	-0.329668
S100A10	0.11878	-0.0340076	0.815	0.788	1	0.130126	-0.0301184
SNRPN	1.06916e-16	-0.0340648	0.548	0.432	1.75963e-12	1.05416e-15	-0.510192
ANXA6	2.33195e-09	-0.0343546	0.688	0.593	3.83793e-05	4.2005e-09	-0.287778
SSR2	1.65067e-08	-0.0347636	0.835	0.749	0.000271667	2.76094e-08	-0.262776
LTB	0.00089004	-0.0350975	0.63	0.575	1	0.00113941	-0.103303
RPS7	0.281675	-0.035953	1	1	1	0.303841	-0.0186004
MAT2B	2.30104e-17	-0.0360044	0.501	0.383	3.78705e-13	2.93905e-16	-0.559213
IL16	7.27e-16	-0.0361762	0.563	0.447	1.1965e-11	5.10717e-15	-0.517024
SPCS2	1.2512e-14	-0.0369664	0.543	0.433	2.05923e-10	6.38688e-14	-0.487761
ACTB	0.516567	-0.0369875	0.996	0.992	1	0.543653	-0.00978979
RPL30	0.0654823	-0.0369964	1	1	1	0.073018	-0.042049
PSMB10	1.53765e-13	-0.0370336	0.584	0.474	2.53066e-09	5.68525e-13	-0.453485
SELENOH	9.84082e-19	-0.0375957	0.595	0.468	1.6196e-14	2.21222e-17	-0.626162
GIMAP4	3.03179e-06	-0.0378519	0.702	0.638	0.0498972	4.32453e-06	-0.20304
RPLP0	0.634119	-0.0391981	0.996	0.999	1	0.658733	-0.00710624
RPL18A	0.1925	-0.0392073	0.998	0.999	1	0.209255	-0.0266345
MT-CO3	0.287287	-0.0392488	1	0.999	1	0.309301	-0.0200019
HLA-B	0.919072	-0.0396659	1	1	1	0.92899	-0.00126887
TRAPPC1	7.65965e-18	-0.0398305	0.646	0.519	1.26063e-13	1.22992e-16	-0.633709
EIF3L	1.49649e-09	-0.0407483	0.695	0.607	2.46293e-05	2.72178e-09	-0.349015
HIGD2A	4.69877e-10	-0.0412726	0.726	0.628	7.73323e-06	9.1374e-10	-0.37307
TPI1	1.86035e-11	-0.0413952	0.73	0.623	3.06176e-07	4.81805e-11	-0.427079
COX7A2	2.28271e-14	-0.0422885	0.757	0.641	3.75688e-10	1.07419e-13	-0.548436
ACTG1	9.14203e-05	-0.042394	0.985	0.951	1	0.00012089	-0.166083
RPS27A	0.0281045	-0.0432707	1	0.997	1	0.0324995	-0.0643922
MT-ATP8	0.0236804	-0.0432874	1	0.993	1	0.02744	-0.0675983
RPL35A	0.0475898	-0.0441967	0.998	0.999	1	0.0538138	-0.0560903
TRAC	1.09114e-10	-0.0455485	0.525	0.429	1.79581e-06	2.36766e-10	-0.438436
NDUFA13	3.03204e-11	-0.0462966	0.642	0.557	4.99014e-07	7.44108e-11	-0.468909
ELOB	6.30048e-11	-0.0463618	0.786	0.687	1.03693e-06	1.43938e-10	-0.456285
ATP5MPL	1.55077e-14	-0.0463822	0.604	0.498	2.55225e-10	7.68932e-14	-0.608261
PA2G4	6.14976e-12	-0.0464652	0.55	0.46	1.01213e-07	1.68594e-11	-0.500577
ERP29	6.14281e-08	-0.0466608	0.735	0.659	0.00101098	9.69736e-08	-0.327248
DAD1	1.34763e-17	-0.0473056	0.641	0.511	2.21793e-13	1.94197e-16	-0.743253
RNASEK	2.18398e-16	-0.047396	0.719	0.596	3.59439e-12	1.83193e-15	-0.698479
ATP5MC3	2.25544e-22	-0.0482197	0.633	0.502	3.712e-18	1.26756e-20	-0.959429
CD53	2.46384e-12	-0.0483046	0.597	0.499	4.05498e-08	7.32633e-12	-0.537877
RPL32	0.0615863	-0.0485171	0.998	1	1	0.0688102	-0.0563937
MT-ND4L	0.132017	-0.0489091	1	0.999	1	0.144345	-0.0411129
RPL6	0.0768366	-0.0489918	0.998	1	1	0.0853402	-0.0523647
BTG1	0.0153332	-0.0493487	0.768	0.829	1	0.0183345	-0.0857054
C8orf59	2.36785e-19	-0.0493957	0.514	0.408	3.89701e-15	6.65366e-18	-0.848467
RPS12	0.035757	-0.0495475	1	1	1	0.041095	-0.0686833
SUB1	8.79758e-11	-0.0502602	0.837	0.734	1.44791e-06	1.95425e-10	-0.487978
HNRNPK	1.68133e-07	-0.050354	0.78	0.715	0.00276714	2.57468e-07	-0.331796
BCAP31	3.50273e-14	-0.0506445	0.555	0.454	5.76479e-10	1.53792e-13	-0.648912
GABARAP	1.28944e-09	-0.0512218	0.806	0.721	2.12216e-05	2.36047e-09	-0.44189
RPS29	0.079164	-0.0517769	0.998	1	1	0.0877518	-0.0547149
COX7B	4.81976e-15	-0.0525845	0.546	0.454	7.93236e-11	2.82157e-14	-0.712494
CKLF	2.99717e-13	-0.0536611	0.506	0.414	4.93274e-09	1.06608e-12	-0.642442
TAGLN2	3.2008e-12	-0.0541054	0.75	0.651	5.26788e-08	9.41807e-12	-0.596568
CALR	1.78121e-10	-0.0543213	0.568	0.485	2.93152e-06	3.64015e-10	-0.512733
CALM1	0.0134897	-0.0550441	0.88	0.844	1	0.0161647	-0.0986078
S100A11	2.90013e-05	-0.0553588	0.858	0.804	0.477304	3.94643e-05	-0.243789
COMMD6	3.2249e-08	-0.0558125	0.944	0.882	0.000530755	5.23814e-08	-0.406361
RPL10	0.0408959	-0.0559254	0.998	1	1	0.0463377	-0.0746081
DHRS7	1.64983e-15	-0.0563478	0.514	0.419	2.71529e-11	1.07814e-14	-0.787028
POLR2L	4.67811e-19	-0.057549	0.682	0.553	7.69923e-15	1.14309e-17	-0.974991
SEC61B	1.97166e-11	-0.0575905	0.632	0.544	3.24496e-07	5.01976e-11	-0.593143
NEDD8	1.08822e-11	-0.0580772	0.584	0.502	1.79098e-07	2.89847e-11	-0.612007
TMA7	0.00304052	-0.0584814	0.984	0.962	1	0.00379727	-0.141556
GHITM	1.44859e-16	-0.0594249	0.503	0.411	2.38408e-12	1.35684e-15	-0.883498
IFITM2	2.4985e-09	-0.060131	0.895	0.794	4.11203e-05	4.45764e-09	-0.502148
RPS13	0.0393001	-0.0603216	0.998	0.999	1	0.0448915	-0.0813035
NCL	6.59669e-14	-0.0611242	0.742	0.627	1.08568e-09	2.72598e-13	-0.767994
CCND3	1.15752e-09	-0.0625409	0.69	0.612	1.90504e-05	2.13287e-09	-0.542294
ZFP36	3.53113e-05	-0.0630965	0.583	0.536	0.581153	4.78191e-05	-0.272602
SLC25A5	4.88217e-13	-0.0638532	0.577	0.478	8.03508e-09	1.67304e-12	-0.751967
MT-CYB	0.0235423	-0.0641143	1	1	1	0.0273363	-0.100227
CCL5	0.944028	-0.0644606	0.846	0.84	1	0.947399	-0.00151269
RPS8	0.018746	-0.0662726	1	1	1	0.0220865	-0.109739
CD37	4.74657e-05	-0.066838	0.911	0.867	0.78119	6.38175e-05	-0.280389
RPL28	0.000418045	-0.0670529	0.998	1	1	0.000541339	-0.21903
PTPRCAP	0.386779	-0.067386	0.78	0.777	1	0.412467	-0.0259174
RPS3A	0.0188706	-0.0682085	1	1	1	0.0221404	-0.112872
RPL34	0.000280612	-0.0688041	0.998	1	1	0.000366753	-0.236385
ARPC5	9.13982e-13	-0.0695934	0.559	0.478	1.50423e-08	2.91851e-12	-0.802749
EEF1D	9.09255e-05	-0.0697706	0.998	0.98	1	0.000120519	-0.273427
RPL19	0.00179298	-0.0699993	1	1	1	0.0022695	-0.185083
LCK	2.62379e-14	-0.0703979	0.851	0.745	4.31824e-10	1.20866e-13	-0.909379
CD99	4.49e-10	-0.0704641	0.866	0.763	7.38963e-06	8.76173e-10	-0.638223
HSPA8	0.000585808	-0.0705671	0.966	0.938	1	0.000755101	-0.22031
DRAP1	3.30061e-15	-0.0713411	0.523	0.431	5.43214e-11	1.95257e-14	-0.978044
EIF4G2	5.93658e-16	-0.0723126	0.566	0.468	9.77042e-12	4.22324e-15	-1.03945
ANXA1	1.01852e-06	-0.0728674	0.786	0.724	0.0167628	1.49845e-06	-0.424406
PPP1R18	7.93437e-14	-0.0732857	0.546	0.456	1.30584e-09	3.208e-13	-0.915615
PAXX	3.35551e-16	-0.075914	0.537	0.432	5.5225e-12	2.65605e-15	-1.1065
KIAA1551	5.94115e-12	-0.0777587	0.53	0.454	9.77794e-08	1.63673e-11	-0.838707
EEF2	0.00231888	-0.078043	0.985	0.968	1	0.00292031	-0.197806
HINT1	0.0505693	-0.0787402	0.936	0.927	1	0.0570681	-0.0979218
RBM8A	1.40849e-14	-0.0789375	0.521	0.442	2.31809e-10	7.0676e-14	-1.03809
PRR13	4.37809e-10	-0.079215	0.739	0.67	7.20546e-06	8.57313e-10	-0.718231
LIMD2	8.40933e-06	-0.079542	0.777	0.719	0.138401	1.16405e-05	-0.392462
NDUFB1	5.76141e-12	-0.0796192	0.514	0.443	9.48213e-08	1.59503e-11	-0.859667
SKP1	1.26147e-14	-0.0816868	0.842	0.736	2.07612e-10	6.38688e-14	-1.07783
RPL29	0.000908755	-0.0833875	0.996	0.999	1	0.00116073	-0.244765
RPL22	0.0226298	-0.0844564	0.996	0.992	1	0.0263311	-0.133401
EIF4B	4.24693e-17	-0.0857057	0.746	0.628	6.98959e-13	4.9479e-16	-1.31178
ATP5MC2	7.86254e-06	-0.0871314	0.942	0.902	0.129402	1.09375e-05	-0.432266
GAPDH	0.00340232	-0.0886216	0.991	0.98	1	0.00421168	-0.210525
ETS1	1.13157e-08	-0.089953	0.503	0.453	0.000186233	1.90973e-08	-0.69435
CD3E	4.68735e-06	-0.0930599	0.995	0.975	0.0771445	6.58573e-06	-0.48218
ATP6V0E1	3.5021e-09	-0.0938488	0.657	0.602	5.76375e-05	6.09343e-09	-0.770981
PPDPF	0.00240887	-0.0942164	0.77	0.738	1	0.00302184	-0.2374
RPL36A	0.000803091	-0.0950703	0.989	0.971	1	0.00103045	-0.283972
CTSW	0.00138036	-0.0957295	0.63	0.604	1	0.0017591	-0.263707
MYL12A	0.0067552	-0.0963135	0.982	0.975	1	0.00823519	-0.200749
UBE2D2	8.98022e-10	-0.0963915	0.523	0.474	1.47796e-05	1.70503e-09	-0.845187
PSME1	7.35272e-09	-0.0970817	0.909	0.847	0.000121011	1.24841e-08	-0.767299
ZFP36L1	5.73698e-07	-0.097462	0.615	0.585	0.00944192	8.57495e-07	-0.591279
RPL39	5.38242e-08	-0.0986365	0.998	1	0.000885839	8.56918e-08	-0.69707
IFITM1	0.0109179	-0.0995607	0.98	0.965	1	0.0131671	-0.187225
EIF3F	2.46745e-06	-0.100243	0.635	0.599	0.0406092	3.54656e-06	-0.546343
RPL41	2.90289e-08	-0.102351	1	1	0.000477758	4.75634e-08	-0.749487
RPS10	5.40205e-07	-0.103899	0.893	0.843	0.0088907	8.09587e-07	-0.632924
TRMT112	5.71948e-16	-0.105098	0.657	0.574	9.41312e-12	4.12096e-15	-1.51184
FYB1	1.991e-11	-0.106307	0.833	0.769	3.27679e-07	5.04028e-11	-1.0947
TBCA	4.13492e-16	-0.109243	0.59	0.515	6.80525e-12	3.1403e-15	-1.58436
SF3B2	2.90065e-14	-0.109527	0.568	0.505	4.77389e-10	1.31465e-13	-1.41084
GZMA	0.0126738	-0.111176	0.757	0.766	1	0.0152194	-0.202073
TUBB	2.71003e-10	-0.111592	0.572	0.56	4.46017e-06	5.43943e-10	-1.03384
RAC2	1.28074e-07	-0.116429	0.92	0.886	0.00210784	1.9666e-07	-0.780805
GSTP1	1.06306e-10	-0.116618	0.517	0.47	1.74959e-06	2.31566e-10	-1.12365
PKM	5.5169e-14	-0.116793	0.666	0.6	9.07972e-10	2.29667e-13	-1.47614
ITM2B	0.0402253	-0.118812	0.679	0.707	1	0.04567	-0.159251
WDR83OS	5.69902e-21	-0.12515	0.586	0.489	9.37946e-17	2.13523e-19	-2.33662
GZMK	0.0315299	-0.130576	0.697	0.712	1	0.0363111	-0.188024
RPL8	2.03228e-08	-0.136694	1	1	0.000334472	3.35924e-08	-1.02162
AHNAK	2.17481e-08	-0.139235	0.735	0.684	0.000357931	3.5843e-08	-1.03669
PSMB9	5.71866e-12	-0.139831	0.737	0.673	9.41177e-08	1.59103e-11	-1.50994
GIMAP7	5.21278e-10	-0.148067	0.737	0.691	8.57919e-06	1.0102e-09	-1.33195
SEPT1	1.68348e-14	-0.150945	0.559	0.505	2.77068e-10	8.15619e-14	-1.97565
LAT	5.39052e-13	-0.151097	0.637	0.579	8.87172e-09	1.81406e-12	-1.77408
ALDOA	1.14866e-10	-0.151803	0.822	0.77	1.89046e-06	2.45455e-10	-1.45884
NDUFA3	9.51635e-14	-0.154637	0.657	0.614	1.5662e-09	3.68841e-13	-1.92263
SMDT1	2.05633e-17	-0.162996	0.539	0.467	3.38431e-13	2.75157e-16	-2.53628
LIME1	2.75559e-10	-0.169949	0.501	0.467	4.53516e-06	5.51119e-10	-1.57351
NOP53	0.00358525	-0.170802	0.555	0.614	1	0.00442837	-0.402026
YBX1	4.95572e-06	-0.187729	0.641	0.689	0.0815612	6.94542e-06	-0.968362
PFN1	5.66796e-05	-0.188334	0.746	0.818	0.932832	7.58427e-05	-0.775954
TRIR	7.49117e-05	-0.197353	0.49	0.536	1	0.000100001	-0.789411
PLP2	4.76049e-12	-0.203976	0.726	0.697	7.83481e-08	1.35121e-11	-2.21707
CCNI	1.21623e-09	-0.207423	0.759	0.745	2.00166e-05	2.23372e-09	-1.79441
RPS4Y1	5.56261e-11	-0.218421	0.543	0.724	9.15495e-07	1.276e-10	-2.16109
CST7	2.45962e-09	-0.276416	0.67	0.661	4.04804e-05	4.41631e-09	-2.30944
CD74	6.12393e-08	-0.27713	0.848	0.802	0.00100788	9.69478e-08	-1.94364
FTH1	1.62752e-14	-0.288034	0.701	0.813	2.67857e-10	7.95362e-14	-3.77309
PCBP2	4.40394e-11	-0.29385	0.681	0.711	7.248e-07	1.03557e-10	-2.93404
RPS2	5.12797e-19	-0.378053	0.784	0.868	8.43961e-15	1.2008e-17	-6.39686
VIM	1.50181e-16	-0.405073	0.851	0.874	2.47167e-12	1.37527e-15	-6.02004
CYBA	1.27832e-17	-0.415078	0.617	0.71	2.10387e-13	1.89058e-16	-6.52643
ZFP36L2	2.7712e-16	-0.431685	0.786	0.849	4.56084e-12	2.22488e-15	-6.32535
SLC9A3R1	1.2599e-22	-0.433747	0.417	0.511	2.07354e-18	8.85079e-21	-8.69793
PNRC1	1.06252e-27	-0.475799	0.554	0.637	1.7487e-23	1.49284e-25	-11.8122
RPS26	2.09184e-84	-0.586274	0.978	0.997	3.44275e-80	1.17562e-81	-47.447
KLF2	1.104e-68	-1.26441	0.312	0.596	1.81697e-64	3.10225e-66	-82.8292
