# Supplementary material for: CD4+ T cells contribute to neurodegeneration in Lewy body dementia
Source: Science. Author manuscript; Available in PMC 2022 May 20. (PMC9122025; doi:10.1126/science.abf7266)
Supplement: Data S2 [file NIHMS1780000-supplement-Data_S2.xlsx]

## Sheet: CD4+ Tcells
	p_val	avg_logFC	BH
MALAT1	7.53057e-271	0.29672	1.18732e-268
CD69	2.42586e-180	0.320864	2.29486e-178
TSC22D3	1.60456e-159	0.331729	1.08422e-157
DNAJB1	1.6625e-130	0.227623	9.82952e-129
CXCR4	9.2193e-129	0.263992	4.84525e-127
SNHG8	2.49156e-113	0.205254	1.07137e-111
SRSF5	9.4307e-104	0.174691	3.71727e-102
SARAF	8.43794e-100	0.255843	3.07011e-98
TXNIP	2.34935e-99	0.20626	7.93744e-98
ARHGAP15	1.33935e-94	0.183789	4.22341e-93
RBM39	3.13643e-82	0.159376	8.72665e-81
CYTIP	1.01179e-78	0.156087	2.65876e-77
AES	1.09011e-78	0.187078	2.71379e-77
LEPROTL1	5.40168e-71	0.165553	1.21666e-69
RBM3	2.47855e-70	0.139724	5.32888e-69
ANP32B	5.70909e-68	0.157265	1.17409e-66
ITGB1	7.88001e-66	0.190591	1.4909e-64
STK4	1.18409e-64	0.128619	2.07435e-63
HNRNPDL	2.76833e-59	0.124587	4.51524e-58
N4BP2L2	1.19592e-57	0.122238	1.88557e-56
SPOCK2	4.09898e-57	0.148277	5.87521e-56
SRSF3	4.09009e-55	0.120739	5.69004e-54
EPC1	1.25686e-52	0.108568	1.69856e-51
UBC	1.62195e-52	0.13734	2.13107e-51
ZFP36L2	6.20636e-51	-0.193462	7.93407e-50
2021-09-06	3.09921e-50	0.121035	3.8577e-49
EIF3F	3.79745e-50	0.141953	4.60562e-49
CD3G	9.93776e-50	0.111794	1.14648e-48
PNISR	1.40598e-46	0.109629	1.58341e-45
BTG1	8.758e-46	0.190969	9.6338e-45
PNRC1	1.42931e-45	-0.119993	1.53651e-44
IL32	2.38345e-44	-0.074429	2.45081e-43
SF1	3.43572e-43	0.123452	3.45765e-42
SRGN	1.87491e-42	0.14671	1.84757e-41
ISG20	1.9309e-41	0.105095	1.86391e-40
PABPC1	3.53555e-41	-0.110454	3.34463e-40
GAPDH	4.16726e-41	-0.107862	3.86493e-40
PRRC2C	1.28994e-40	0.0978548	1.17335e-39
CD74	7.79532e-40	-0.158233	6.95696e-39
HNRNPC	1.00873e-39	0.104624	8.67508e-39
HNRNPA3	2.76775e-39	0.102711	2.25715e-38
SRRM1	5.66112e-39	0.0870201	4.53849e-38
LTB	5.69188e-37	0.20912	4.27343e-36
2021-09-07	6.50962e-37	0.0810034	4.81102e-36
FXYD5	1.08424e-36	-0.0985472	7.88993e-36
SSBP1	1.29174e-35	0.0789111	9.25748e-35
JUNB	1.42971e-35	0.20824	1.00933e-34
FUS	2.45261e-35	0.0995831	1.70601e-34
HMGB1	3.67486e-35	0.100725	2.51914e-34
ITM2A	6.30495e-35	0.108836	4.26035e-34
NOP53	2.37225e-34	0.124306	1.58039e-33
TOMM20	3.36988e-34	0.0919637	2.21382e-33
MORF4L1	5.19614e-34	0.0820349	3.32132e-33
ANKRD12	1.21651e-32	0.0985315	7.5712e-32
KMT2E	1.31784e-32	0.0946248	8.09528e-32
NAP1L1	2.40883e-32	0.0823039	1.46074e-31
TPT1	3.01197e-32	0.075484	1.80337e-31
CALM1	8.0944e-32	0.110144	4.78582e-31
TSPO	2.39565e-31	0.083065	1.39894e-30
CDC42	5.35656e-31	0.0792144	3.08982e-30
CD48	2.02779e-30	0.0918274	1.14184e-29
ITM2B	4.81454e-30	0.117932	2.67915e-29
MBNL1	7.30085e-30	0.0931054	4.01546e-29
RIPOR2	2.03096e-29	0.0697543	1.10419e-28
SERBP1	3.14054e-29	0.062603	1.68804e-28
SRSF7	8.84903e-29	0.0904224	4.70291e-28
HLA-B	2.30885e-28	-0.0792096	1.2001e-27
CD247	3.11583e-28	0.0860153	1.58472e-27
VIM	2.314e-27	-0.11318	1.14012e-26
HNRNPA2B1	8.48699e-27	0.083037	4.09627e-26
DDIT4	2.69113e-26	0.133934	1.2729e-25
SNRPG	2.92191e-26	0.059639	1.36838e-25
UBE2D3	4.54686e-26	0.0861456	2.10849e-25
DDX5	1.05603e-25	0.0932032	4.84955e-25
CALR	3.91528e-25	0.0882597	1.7807e-24
EIF3M	4.07429e-25	0.0674743	1.83537e-24
ATP5F1B	4.62194e-25	0.0665827	2.06243e-24
XRCC6	4.91016e-25	0.0690662	2.17057e-24
ZFAS1	5.72561e-25	0.0719843	2.50761e-24
ZFP36L1	5.98575e-25	-0.0978858	2.59749e-24
ZFP36	1.33349e-24	-0.116409	5.73401e-24
GIMAP7	2.01685e-24	-0.0958958	8.59431e-24
BIN1	5.22277e-24	0.0699941	2.20569e-23
PRMT2	8.46355e-24	0.0669712	3.54271e-23
TPM3	8.83052e-24	0.0666982	3.66389e-23
UXT	1.38572e-23	0.0692255	5.69953e-23
HSPA8	1.65801e-23	-0.0836425	6.76067e-23
DDX24	2.4252e-23	0.0686411	9.72134e-23
TSTD1	7.76933e-23	0.0602516	3.08814e-22
RSL1D1	1.19987e-22	0.053045	4.7295e-22
CYBA	1.78956e-22	-0.0909831	6.99556e-22
SLC25A5	3.82368e-22	0.0397293	1.48246e-21
BCAP31	5.52875e-22	0.0369374	2.1261e-21
BIN2	6.94545e-22	0.0670242	2.64935e-21
C9orf78	9.92355e-22	0.0642246	3.75507e-21
PFN1	1.21422e-21	0.130776	4.55813e-21
NPM1	1.44829e-21	0.0559491	5.39404e-21
LITAF	4.88336e-21	0.076133	1.77679e-20
EIF3D	1.01487e-20	0.050203	3.60928e-20
PTPRC	1.39883e-20	0.0737224	4.93768e-20
CIRBP	1.84732e-20	0.0629584	6.47247e-20
EEF2	3.01137e-20	-0.0788865	1.04734e-19
CD44	5.4997e-20	0.0784737	1.8988e-19
C11orf58	7.69235e-20	0.0561571	2.63658e-19
PTPRCAP	3.04597e-19	0.0739035	1.0291e-18
CIB1	5.92088e-19	0.0519405	1.97224e-18
NDUFA4	8.78561e-19	0.0391701	2.90601e-18
ARF1	8.87699e-19	0.0411554	2.91585e-18
ARPC2	1.34898e-18	0.073234	4.40048e-18
ACAP1	1.71708e-18	0.0575072	5.52502e-18
SNU13	1.99542e-18	0.0501417	6.37726e-18
EIF4A2	2.6497e-18	0.065713	8.41145e-18
HSP90AA1	2.71307e-18	0.0699622	8.55521e-18
OCIAD2	2.78689e-18	0.051624	8.7298e-18
GMFG	2.91201e-18	0.0626254	9.06171e-18
ENO1	5.7639e-18	0.0628815	1.78191e-17
NDUFB11	6.03058e-18	0.0354933	1.85225e-17
MINOS1	6.37708e-18	0.0414677	1.94604e-17
ATP5PD	7.05237e-18	0.037232	2.13832e-17
YWHAB	7.43735e-18	0.0768639	2.24068e-17
NDUFB4	7.7756e-18	0.0267707	2.32776e-17
ICAM3	9.59392e-18	0.0414064	2.85404e-17
RSL24D1	1.10234e-17	0.0581221	3.25878e-17
UQCRH	1.27499e-17	0.0520715	3.74577e-17
ANXA2	2.73303e-17	0.068241	7.93082e-17
PSMB1	3.24971e-17	0.0470261	9.37264e-17
LAMTOR4	3.40802e-17	0.0483015	9.76965e-17
PA2G4	4.60225e-17	0.0391725	1.31136e-16
TMEM50A	1.19669e-16	0.0488353	3.36926e-16
ACTR3	1.2466e-16	0.0429526	3.489e-16
PSMB8	1.508e-16	0.0404775	4.19578e-16
S100A11	1.84878e-16	-0.0808443	5.11387e-16
ATP5F1A	2.0391e-16	0.0444945	5.60751e-16
PPP1CA	2.45861e-16	0.0326439	6.68345e-16
HCLS1	2.94353e-16	0.0583029	7.95594e-16
PGK1	3.91551e-16	0.0565637	1.05229e-15
IFITM2	5.02232e-16	-0.0788735	1.34212e-15
NDUFS5	5.31346e-16	0.0264883	1.41195e-15
ATP6V1G1	7.45327e-16	0.0429579	1.96949e-15
IL2RG	1.47537e-15	0.0512052	3.85553e-15
H3F3B	1.6305e-15	0.0723991	4.23751e-15
EZR	1.64104e-15	0.0637515	4.24159e-15
TECR	2.35384e-15	0.0398546	6.0509e-15
HLA-C	2.37938e-15	0.0960695	6.0835e-15
TMA7	2.70731e-15	-0.0618336	6.88471e-15
EID1	3.32649e-15	0.0527224	8.41406e-15
CHURC1	3.77285e-15	0.0454074	9.49234e-15
PSME1	5.23794e-15	-0.0607908	1.31087e-14
ATP5MC2	5.26826e-15	-0.0570126	1.31152e-14
TMEM59	5.71425e-15	0.0253561	1.4151e-14
NCL	6.64899e-15	0.0561107	1.63801e-14
LDHB	7.59415e-15	0.0486108	1.86116e-14
PSMA7	7.88163e-15	0.0417459	1.92166e-14
SEC62	9.26265e-15	0.0410211	2.24679e-14
NDUFA13	1.19888e-14	0.038457	2.86398e-14
S100A4	1.42517e-14	-0.0279398	3.38745e-14
PTMA	1.67765e-14	-0.0570867	3.9479e-14
PSME2	1.87203e-14	-0.0230558	4.38352e-14
FLT3LG	2.35471e-14	0.0708417	5.48658e-14
SELL	2.6821e-14	0.0836983	6.18846e-14
NDUFB9	3.12918e-14	0.04494	7.15025e-14
COX7C	3.51664e-14	0.0390515	7.99698e-14
CSDE1	3.61352e-14	0.0494418	8.17796e-14
ATP5IF1	3.9214e-14	0.0442588	8.83249e-14
VAMP8	5.55229e-14	0.0240683	1.24466e-13
FAU	5.83445e-14	-0.0361257	1.30174e-13
NME2	7.62497e-14	0.0654365	1.69324e-13
LDHA	1.1383e-13	0.0291095	2.50425e-13
ATP6V0E1	1.89414e-13	0.00105133	4.10977e-13
TUBB	2.28773e-13	-0.0525463	4.94107e-13
SPCS1	2.42629e-13	0.0135799	5.21653e-13
MRPS21	2.75225e-13	0.0290605	5.89057e-13
SUMO2	3.40558e-13	0.0327189	7.25603e-13
ATP5PB	4.32091e-13	0.0360958	9.16499e-13
EIF4B	4.55555e-13	0.0394598	9.61953e-13
CCND3	6.92497e-13	0.0520539	1.45578e-12
VPS28	7.40214e-13	0.0400956	1.54921e-12
C4orf3	7.8884e-13	0.0270329	1.64371e-12
HNRNPA1	1.07524e-12	0.0458372	2.23064e-12
EIF3L	1.70172e-12	0.0297505	3.5149e-12
WDR83OS	2.29681e-12	0.0275734	4.72343e-12
EIF3E	2.49201e-12	0.0557573	5.10268e-12
ALDOA	2.71414e-12	-0.0554924	5.53358e-12
PRDX2	2.78251e-12	0.0369315	5.64861e-12
SELENOH	3.67758e-12	0.0176955	7.43374e-12
RNF213	3.73434e-12	0.0444665	7.51634e-12
ATP5PF	3.96196e-12	0.0264493	7.94071e-12
NSA2	4.17088e-12	0.0545545	8.32416e-12
PARK7	4.50348e-12	0.0204786	8.95018e-12
CD53	6.66005e-12	0.0361179	1.31808e-11
MSN	6.71599e-12	0.0394883	1.32361e-11
NDUFA1	7.72612e-12	0.0306445	1.51637e-11
SRP9	8.35005e-12	0.0328449	1.62534e-11
EDF1	9.45263e-12	0.0256688	1.83242e-11
EIF3G	1.53542e-11	0.0162428	2.95225e-11
RAC2	1.69875e-11	-0.0558862	3.25307e-11
NACA	1.81539e-11	-0.0388951	3.46241e-11
BRK1	1.8906e-11	-0.0114048	3.59139e-11
ARHGDIA	1.9648e-11	0.0358956	3.7174e-11
PTGES3	2.3963e-11	0.0242188	4.51574e-11
CALM2	2.74128e-11	0.0501579	5.14535e-11
ABRACL	3.44883e-11	0.0244913	6.44782e-11
SLC25A3	3.71708e-11	0.0512878	6.92197e-11
NEDD8	3.77071e-11	0.0232302	6.99429e-11
RAN	4.57742e-11	0.0314512	8.45751e-11
SEC61G	5.52717e-11	0.0191204	1.01726e-10
FTL	5.78288e-11	-0.0444777	1.06019e-10
CUTA	5.99962e-11	0.0237203	1.09518e-10
EEF1D	6.02004e-11	-0.0469422	1.09518e-10
TRBC2	6.62948e-11	0.067678	1.20143e-10
HMGN2	7.17497e-11	0.042744	1.29533e-10
DBI	8.1621e-11	0.02159	1.46238e-10
SON	1.19332e-10	0.0480831	2.12196e-10
SF3B2	1.35488e-10	-0.00287139	2.40022e-10
SAP18	1.45047e-10	0.0177623	2.55997e-10
CAP1	1.65343e-10	0.0332633	2.89657e-10
EIF1	2.6588e-10	0.0519783	4.64063e-10
EIF4G2	2.75132e-10	0.0296575	4.78446e-10
CD52	2.90453e-10	0.053017	5.0324e-10
SUB1	2.95096e-10	0.039787	5.09417e-10
FTH1	3.5401e-10	-0.0248399	6.08896e-10
CD27	3.82932e-10	0.0213043	6.56256e-10
WIPF1	4.3036e-10	0.0414652	7.34875e-10
COX8A	7.97757e-10	-0.00178653	1.34764e-09
TPI1	8.07427e-10	-0.0285214	1.35912e-09
CD99	8.16001e-10	-0.0574835	1.36868e-09
COX7A2	8.46891e-10	0.0227796	1.41547e-09
C19orf53	1.52995e-09	0.0257669	2.53918e-09
LAT	1.58768e-09	0.0304265	2.62577e-09
KLF6	1.60501e-09	0.0703665	2.64519e-09
ATP5MPL	1.67669e-09	0.0338386	2.75372e-09
MIF	1.85768e-09	0.0484824	3.04043e-09
ARPC3	1.95539e-09	0.0270621	3.18931e-09
HIST1H4C	1.974e-09	-0.0504378	3.2086e-09
ANAPC16	2.5275e-09	0.0382916	4.09421e-09
CAPZB	4.52651e-09	0.0384097	7.3073e-09
EIF3H	5.10875e-09	0.0256773	8.19864e-09
SRP14	5.11332e-09	0.021128	8.19864e-09
LSM7	6.51967e-09	0.00911599	1.04183e-08
COMMD6	7.44562e-09	-0.0435018	1.18578e-08
TRMT112	7.53113e-09	0.0121736	1.19538e-08
SH3BGRL3	7.62606e-09	-0.0412108	1.2064e-08
2021-09-09	9.27977e-09	0.00570549	1.46311e-08
MYL12A	9.41676e-09	-0.0470031	1.47978e-08
PEBP1	1.25858e-08	0.0110974	1.97122e-08
UBXN1	1.32388e-08	0.027975	2.05985e-08
NDUFB2	1.40565e-08	0.0223937	2.17278e-08
TUBA1B	1.48026e-08	-0.0415245	2.28066e-08
ARPC5	1.91002e-08	-0.00143227	2.93324e-08
PSMB10	2.22102e-08	0.0152724	3.39982e-08
PSMB9	2.34535e-08	-0.0362827	3.57856e-08
COX6A1	2.66162e-08	0.0049106	4.04806e-08
TMEM258	2.69664e-08	0.021554	4.08817e-08
ATP5MD	2.80246e-08	0.0097588	4.23502e-08
RNASEK	2.97871e-08	0.00159731	4.48703e-08
HNRNPF	3.07885e-08	-0.00661683	4.62315e-08
EIF3K	3.70985e-08	-0.0108628	5.55303e-08
LAPTM5	3.89365e-08	0.0135849	5.80977e-08
ATP5MF	4.40902e-08	0.0072178	6.53752e-08
TBCA	4.5195e-08	-0.00115281	6.68038e-08
HSP90AB1	4.57812e-08	0.0383817	6.74595e-08
HSP90B1	6.53007e-08	0.0362418	9.56261e-08
HLA-F	1.23147e-07	0.0289216	1.7978e-07
YWHAZ	1.49536e-07	0.0238337	2.17633e-07
CHCHD2	1.56878e-07	0.0262985	2.27043e-07
SELENOW	1.56962e-07	0.0170875	2.27043e-07
ARL6IP5	1.78919e-07	0.0126241	2.58014e-07
TRAPPC1	1.97074e-07	0.006037	2.83331e-07
NOSIP	2.13582e-07	0.045155	3.06134e-07
DAD1	2.38478e-07	0.00721768	3.40785e-07
UQCR10	2.40422e-07	-0.00394574	3.42528e-07
ARHGDIB	2.52898e-07	0.0324191	3.59221e-07
SEC61B	2.69665e-07	-0.00115657	3.81891e-07
LCP1	4.5698e-07	0.0389404	6.45229e-07
UBA52	5.21914e-07	0.0227252	7.34719e-07
HLA-A	7.15359e-07	-0.0355038	1.00405e-06
GPX4	8.33958e-07	0.019603	1.16705e-06
ERP29	8.59632e-07	0.0151564	1.19943e-06
CNBP	8.73571e-07	0.020301	1.21529e-06
ST13	1.09677e-06	0.0129223	1.52133e-06
SOD1	1.18727e-06	0.0102902	1.64205e-06
SKP1	1.35198e-06	-0.0138036	1.8644e-06
ATP5F1E	1.35791e-06	-0.0380761	1.86713e-06
CLIC1	1.56483e-06	-0.047735	2.1454e-06
ATP5MC3	1.57172e-06	0.0149884	2.14862e-06
COX6C	1.83454e-06	0.0180851	2.4935e-06
PKM	1.92534e-06	-0.0236616	2.60942e-06
UQCRB	2.28249e-06	0.0360108	3.08463e-06
COX6B1	2.31844e-06	0.0143435	3.12428e-06
SSR2	2.72298e-06	0.0205575	3.659e-06
POLR2L	2.96172e-06	0.00646298	3.96854e-06
PRDX1	3.90133e-06	0.0173434	5.21279e-06
COX5B	3.95265e-06	0.025867	5.26648e-06
TMBIM6	4.08889e-06	0.00987659	5.43272e-06
TAGLN2	4.55081e-06	-0.0290372	6.02951e-06
H2AFZ	5.56383e-06	0.0117859	7.35109e-06
SERF2	8.85738e-06	-0.0260715	1.16376e-05
NDUFA3	1.1984e-05	-0.0211924	1.57021e-05
ACTB	1.20971e-05	0.0227167	1.58065e-05
CSTB	1.21738e-05	0.0155705	1.58628e-05
S100A10	1.4829e-05	0.0453945	1.92168e-05
ATP5MG	1.84306e-05	-0.00290403	2.38188e-05
ATP5ME	1.92845e-05	0.00444411	2.48544e-05
COX4I1	2.27166e-05	-0.0299854	2.91983e-05
HINT1	2.32764e-05	-0.0370685	2.98367e-05
UBL5	2.88029e-05	-0.0148488	3.67217e-05
CD3E	3.43937e-05	-0.0308573	4.36145e-05
CRIP1	3.65449e-05	0.0464008	4.62186e-05
H3F3A	4.01292e-05	0.0265333	5.06163e-05
PFDN5	4.45203e-05	-0.0256576	5.60056e-05
CCL5	4.60002e-05	-0.0253318	5.77138e-05
CDC37	4.79781e-05	0.0079662	6.00361e-05
EVL	4.96627e-05	-0.0329959	6.19801e-05
ANXA1	5.64557e-05	-0.0407062	7.02725e-05
HIGD2A	5.72137e-05	0.000485807	7.1029e-05
TMSB4X	6.59487e-05	0.0310559	8.1659e-05
CFL1	7.25376e-05	0.0237813	8.9583e-05
LCK	8.02375e-05	-0.0122558	9.88343e-05
HLA-E	8.37028e-05	0.0304973	0.000102835
UBB	9.16492e-05	0.0212814	0.000112306
ANXA6	0.000100613	0.00500707	0.000122972
APRT	0.000122281	0.0228969	0.000148686
UQCR11	0.000132388	0.0220125	0.000160563
UCP2	0.000135414	0.0258523	0.000163813
GIMAP4	0.000161565	-0.0190707	0.000194454
HNRNPK	0.000178613	-0.0272331	0.000214427
IL7R	0.00031718	0.0437699	0.000378854
MYL12B	0.000319552	0.0109421	0.000380725
PLP2	0.000324997	-0.0307188	0.000385272
KRTCAP2	0.000392736	-0.00677853	0.00046441
RARRES3	0.000642702	0.00925128	0.000758099
PPIA	0.000723116	-0.0216505	0.00085083
GABARAP	0.00085483	-0.0276113	0.00100331
LCP2	0.000936906	-0.00516505	0.00109692
ELOB	0.00105439	-0.0078918	0.00122839
GPSM3	0.00157589	-0.0121688	0.00183144
SSR4	0.00159521	0.0160253	0.00184935
OST4	0.00165729	-0.017772	0.00191662
GSTK1	0.00186405	0.0091778	0.00215048
RHOA	0.00197589	-0.00710408	0.00227396
AHNAK	0.00249498	-0.0371507	0.00285745
DAZAP2	0.00279442	0.0170699	0.00319266
PPIB	0.00291671	0.00895424	0.00332435
EMP3	0.00307444	-0.0160928	0.00349569
OAZ1	0.00390308	-0.0293184	0.00441664
PRR13	0.00413474	-0.00230576	0.00465651
CD3D	0.0041543	0.0171585	0.00466742
LIMD2	0.00443753	0.0187168	0.00497381
ARPC1B	0.00459912	0.0193936	0.00514275
SNRPD2	0.0046565	0.00981283	0.00519463
SLC25A6	0.00617787	-0.00652965	0.0068756
RACK1	0.00629657	0.0126603	0.00699126
CD2	0.0063927	0.0117305	0.00708137
TOMM7	0.00674145	-0.0181963	0.00745025
TRAF3IP3	0.00681543	-0.00843255	0.00751445
PCBP2	0.0096774	-0.0146294	0.0106204
ACTG1	0.0120417	-0.0158604	0.0131846
BTF3	0.0123983	0.0124476	0.0135437
YBX1	0.0155633	0.0110891	0.0169618
MYH9	0.0159037	0.0155659	0.017293
CD37	0.0214365	-0.0207289	0.0232557
PPDPF	0.0241524	0.0126735	0.0261421
MYL6	0.0298636	-0.0221979	0.0321765
CNN2	0.0407282	0.010208	0.0435847
IFITM1	0.0617465	-0.0198684	0.0657795
LY6E	0.0642835	0.0150301	0.0683283
S100A6	0.0693106	-0.00264767	0.0733982
HCST	0.0693636	0.0174616	0.0733982
C12orf57	0.0980693	-0.008484	0.103542
EEF1B2	0.113568	-0.0137658	0.119372
TMSB10	0.141284	-0.00756391	0.147848
FYB1	0.169228	-0.00290607	0.17631
LGALS1	0.191602	0.00880446	0.199182
EEF1A1	0.335105	0.0114589	0.345326
CCNI	0.356504	0.005175	0.365784
EEF1G	0.5322	-0.0105538	0.543695
ITGB2	0.536426	-0.00660275	0.54683
LSP1	0.741543	-0.0045487	0.749466
B2M	0.864095	0.00375856	0.869611
CORO1A	0.979545	-0.00297053	0.98162

## Sheet: CD8 Tem
	p_val	avg_logFC	BH
CXCR4	2.18439e-42	0.327442	3.31299e-40
DNAJB1	1.11763e-38	0.269565	1.01704e-36
MALAT1	2.46789e-32	0.214406	1.87148e-30
TSC22D3	4.26077e-28	0.299962	2.7695e-26
CD69	2.84212e-21	0.192394	1.29316e-19
SRGN	3.20824e-21	0.181744	1.32704e-19
LEPROTL1	1.39521e-20	0.184041	5.29017e-19
ISG20	4.2492e-20	0.155382	1.38099e-18
PPP2R5C	1.01347e-19	0.156831	3.0742e-18
STK4	5.51177e-19	0.143569	1.56741e-17
SNHG8	4.95674e-18	0.161593	1.25295e-16
CD8B	6.30865e-18	0.241174	1.51076e-16
LITAF	6.65437e-18	0.147763	1.51387e-16
FYN	6.72903e-17	0.147384	1.45796e-15
UBC	1.66579e-16	0.145652	3.44516e-15
NDUFB11	3.97209e-16	0.100706	7.53042e-15
HLA-C	6.73848e-16	0.15673	1.2264e-14
RBM3	9.30504e-16	0.124249	1.62838e-14
CD3G	1.20254e-15	0.122105	2.0265e-14
RBM39	4.83464e-15	0.139909	7.85629e-14
AES	6.83413e-15	0.159011	1.07225e-13
PNISR	1.79399e-14	0.135639	2.60118e-13
ATP6V1G1	1.8294e-14	0.087449	2.60118e-13
SRSF7	9.24024e-14	0.114648	1.20123e-12
BTG1	2.87397e-13	0.158496	3.5342e-12
HNRNPDL	5.24662e-13	0.0886651	6.28214e-12
SRSF5	6.89476e-13	0.130116	8.04389e-12
BUB3	7.86907e-13	0.120729	8.87524e-12
S100A4	7.99747e-13	-0.0435825	8.87524e-12
2021-09-06	1.15226e-12	0.120575	1.24828e-11
SARAF	1.19988e-12	0.188436	1.26964e-11
TPT1	1.34128e-12	0.091683	1.38701e-11
UBB	1.59749e-12	0.100089	1.61524e-11
SRSF3	2.30127e-12	0.113146	2.27625e-11
SPOCK2	2.87491e-12	0.141857	2.78316e-11
CD48	2.98685e-12	0.107073	2.83128e-11
HLA-B	4.4627e-12	-0.107254	4.06548e-11
VIM	4.46756e-12	-0.183668	4.06548e-11
NDUFB9	4.60838e-12	0.0914244	4.1114e-11
TOMM20	5.23179e-12	0.105168	4.57782e-11
CDC42	5.89775e-12	0.113265	5.06316e-11
HMGB2	6.84581e-12	0.083493	5.6915e-11
EZR	6.87984e-12	0.139556	5.6915e-11
MSN	8.64837e-12	0.115325	7.0268e-11
SRRM1	1.08302e-11	0.105779	8.64517e-11
COX7A2	1.32749e-11	0.0906863	1.0414e-10
HSPA8	1.69581e-11	-0.11349	1.30778e-10
GAPDH	1.7516e-11	-0.130659	1.3283e-10
HNRNPC	2.42421e-11	0.08632	1.80822e-10
UQCRH	6.59585e-11	0.0492079	4.8405e-10
GZMM	1.1992e-10	0.110432	8.52555e-10
CYTIP	1.25717e-10	0.110507	8.80018e-10
PAIP2	1.34938e-10	0.0874464	9.30255e-10
PSMB1	1.42996e-10	0.0943885	9.56812e-10
EIF1	1.64543e-10	0.098505	1.08503e-09
HCLS1	1.85652e-10	0.0432545	1.20674e-09
COX6B1	1.91485e-10	0.064978	1.22712e-09
LCP1	2.18983e-10	0.0569985	1.38385e-09
HMGB1	2.9166e-10	0.106731	1.81788e-09
CD7	3.29205e-10	0.0729016	1.99718e-09
ITM2A	4.42364e-10	0.131885	2.64837e-09
COX6C	4.62797e-10	0.0583675	2.73471e-09
2021-09-07	4.69925e-10	0.0872872	2.74123e-09
BIN2	4.89802e-10	0.101924	2.82101e-09
TPI1	5.0661e-10	0.0345049	2.88134e-09
ATP5IF1	5.62112e-10	0.0881748	3.15754e-09
ATP5F1B	6.60669e-10	0.0936592	3.62174e-09
PNRC1	6.83758e-10	-0.136143	3.70369e-09
PET100	7.67274e-10	0.0991765	4.10717e-09
HMGN2	8.52479e-10	0.0996608	4.51021e-09
CIRBP	1.38633e-09	0.0690117	7.25032e-09
ACAP1	1.71189e-09	0.0851028	8.85127e-09
LYAR	2.88838e-09	0.121929	1.47665e-08
ZFP36L2	3.44095e-09	-0.169254	1.72048e-08
LDHA	3.78026e-09	0.0684477	1.86958e-08
ZFAS1	4.62162e-09	0.0952674	2.26112e-08
CD44	5.92028e-09	0.112761	2.8355e-08
NCL	6.70698e-09	0.0659002	3.17883e-08
GMFG	7.58789e-09	0.0706013	3.55927e-08
UXT	7.93673e-09	0.0841775	3.68491e-08
PRRC2C	1.40092e-08	0.0972797	6.43858e-08
RARRES3	1.47153e-08	0.0763334	6.63108e-08
JUNB	1.47195e-08	0.238412	6.63108e-08
TUBA4A	1.5213e-08	0.106612	6.78618e-08
EIF3L	1.66425e-08	0.0860844	7.35179e-08
C4orf3	1.76469e-08	0.0814856	7.72051e-08
CMC1	1.88607e-08	0.100149	8.17295e-08
GUK1	1.93639e-08	0.105793	8.31187e-08
DDX24	1.95947e-08	0.0686342	8.33233e-08
HNRNPA2B1	2.05524e-08	0.0795854	8.65864e-08
PSMA7	2.47878e-08	0.0934299	1.03472e-07
HSP90AA1	2.6133e-08	0.0903605	1.08095e-07
NDUFA4	2.68691e-08	0.0514766	1.09876e-07
LDHB	2.70464e-08	0.0152381	1.09876e-07
MYL12A	2.88267e-08	-0.0945842	1.16072e-07
NDUFB4	3.04682e-08	0.0710695	1.21606e-07
COX5B	3.32055e-08	0.0580125	1.31378e-07
C19orf53	3.92823e-08	0.0718152	1.52014e-07
LAMTOR4	3.94235e-08	0.0721448	1.52014e-07
SOD1	4.27672e-08	0.0563608	1.63521e-07
PGK1	4.31264e-08	0.0712343	1.63521e-07
YWHAB	4.51856e-08	0.109764	1.69913e-07
PABPC1	4.76008e-08	-0.102631	1.77528e-07
TRBC2	5.6516e-08	0.087823	2.07377e-07
UBXN1	6.00087e-08	0.0587297	2.18432e-07
UQCR10	6.63257e-08	0.0383508	2.39509e-07
FUS	7.17211e-08	0.100718	2.56954e-07
VAMP8	7.97479e-08	0.0494653	2.83479e-07
GZMK	9.3734e-08	0.106715	3.30612e-07
BRK1	1.13258e-07	0.0469854	3.94249e-07
TMEM258	1.13509e-07	0.0541015	3.94249e-07
FXYD5	1.1616e-07	-0.0872611	4.00402e-07
CSTB	1.29403e-07	0.0494004	4.39392e-07
PRDX1	1.46462e-07	0.0572161	4.93632e-07
SLC25A3	1.65338e-07	0.056996	5.53154e-07
ATP5PF	1.70828e-07	0.0616711	5.63238e-07
GIMAP7	1.84509e-07	-0.0976041	6.03967e-07
CNBP	1.92246e-07	0.0318898	6.24799e-07
ALDOA	2.35886e-07	-0.0515437	7.61192e-07
EIF3G	2.70628e-07	0.0574777	8.67154e-07
SPCS1	3.17372e-07	0.0551894	1.00982e-06
SELENOW	3.93329e-07	0.0338398	1.24192e-06
CSDE1	4.1119e-07	0.0815856	1.28145e-06
CIB1	4.32587e-07	0.0587198	1.33896e-06
ANKRD12	4.38365e-07	0.07985	1.34768e-06
EIF3E	4.85283e-07	0.0712631	1.48191e-06
SUB1	4.93135e-07	0.0606414	1.49584e-06
ANAPC16	5.48593e-07	0.0515066	1.65304e-06
HSP90B1	6.5178e-07	0.0467504	1.9383e-06
ATP5PD	6.78518e-07	0.0759329	1.99294e-06
MYH9	6.78914e-07	0.0849194	1.99294e-06
ZFP36	6.93861e-07	-0.0631192	2.02376e-06
UQCR11	7.00446e-07	0.026119	2.02996e-06
MORF4L1	7.70532e-07	0.0716391	2.21894e-06
CAP1	9.43148e-07	0.0375005	2.69895e-06
CD247	1.12199e-06	0.060952	3.19067e-06
RNF213	1.35194e-06	0.0651573	3.82069e-06
SF1	1.42803e-06	0.0867902	4.01081e-06
CUTA	1.6433e-06	0.0182702	4.58713e-06
COX6A1	1.70327e-06	0.0269879	4.72555e-06
CLIC1	1.71695e-06	-0.04908	4.73461e-06
CALM2	1.83439e-06	0.0658743	5.02799e-06
PSMB8	2.03966e-06	0.0607994	5.52409e-06
C11orf58	2.36994e-06	0.0750179	6.3806e-06
SKP1	2.49526e-06	-0.025726	6.67849e-06
PSME2	2.62952e-06	0.0152503	6.99668e-06
XRCC6	2.7516e-06	0.0645337	7.27894e-06
SSR2	3.14454e-06	0.0144806	8.27031e-06
CD27	3.17497e-06	0.0192907	8.30238e-06
SNU13	3.58439e-06	0.0416012	9.31941e-06
PSME1	3.97026e-06	-0.0521293	1.0264e-05
HLA-DPB1	4.19628e-06	0.0745364	1.0787e-05
ATP5MF	4.37993e-06	0.0490536	1.11334e-05
HNRNPA3	4.49017e-06	0.074605	1.13502e-05
EEF1A1	4.51986e-06	0.0485442	1.13621e-05
TECR	4.57646e-06	0.0600474	1.14412e-05
LSM7	4.61276e-06	0.0506142	1.14689e-05
KMT2E	4.86164e-06	0.0723148	1.2022e-05
SUMO2	5.0729e-06	0.0351971	1.24519e-05
MT2A	5.09022e-06	0.102776	1.24519e-05
ICAM3	5.39628e-06	0.0714425	1.313e-05
NDUFA13	5.52654e-06	0.0397181	1.33046e-05
WDR83OS	5.74139e-06	0.0655989	1.37491e-05
IL32	5.8671e-06	-0.0710231	1.39766e-05
KRTCAP2	6.04964e-06	0.0358554	1.43364e-05
SSR4	6.22387e-06	0.0239975	1.46729e-05
ATP5MPL	6.39278e-06	0.0686526	1.49934e-05
CCND3	6.67728e-06	0.0808618	1.54221e-05
CHCHD2	7.15809e-06	0.0614914	1.64491e-05
S100A11	7.39716e-06	-0.0969083	1.69131e-05
EDF1	7.90142e-06	0.0394432	1.79757e-05
2021-09-09	8.41725e-06	0.0729944	1.9054e-05
CAPZB	8.60523e-06	0.0752936	1.93831e-05
CD3D	8.92453e-06	0.025536	2.00033e-05
TMEM59	9.25927e-06	0.0594311	2.06518e-05
HLA-F	9.51882e-06	0.0856134	2.11271e-05
TPM3	9.67933e-06	0.0562623	2.13791e-05
SAP18	1.12739e-05	0.0528294	2.47809e-05
FYB1	1.14711e-05	-0.0527995	2.5093e-05
RABAC1	1.20992e-05	0.0564942	2.63404e-05
EIF3H	1.24124e-05	0.0392914	2.68936e-05
RAC2	1.26112e-05	-0.0451786	2.71948e-05
DBI	1.26775e-05	0.0522737	2.72088e-05
UBA52	1.50314e-05	0.0582774	3.21093e-05
COX8A	1.61468e-05	0.026251	3.43307e-05
SF3B2	1.76137e-05	0.0421789	3.72756e-05
NDUFB2	1.91517e-05	0.0698428	4.03427e-05
CALR	2.18017e-05	0.077539	4.57132e-05
APRT	2.3875e-05	0.0109427	4.96032e-05
CYBA	2.41162e-05	-0.106584	4.98768e-05
HNRNPA1	2.56505e-05	0.0630014	5.28098e-05
GPX4	2.57685e-05	0.00663966	5.28137e-05
PPP1CA	2.63547e-05	0.05871	5.37731e-05
OST4	2.65525e-05	-0.0314473	5.39348e-05
RNASEK	2.6829e-05	0.0457801	5.42542e-05
C9orf78	2.79395e-05	0.0709777	5.62498e-05
PPIB	2.97957e-05	0.0125865	5.97227e-05
ARHGDIB	3.01177e-05	0.0538588	6.01034e-05
LAT	3.4297e-05	0.0557207	6.75546e-05
NDUFA1	3.63444e-05	0.0265975	7.0973e-05
NSA2	3.77593e-05	0.0713779	7.34209e-05
RHOA	3.84579e-05	-0.0129749	7.44611e-05
PLP2	3.88548e-05	-0.0365495	7.49108e-05
H2AFZ	4.04286e-05	-0.0174477	7.7616e-05
CD37	4.11314e-05	-0.0451634	7.83783e-05
HIGD2A	4.11701e-05	0.0407242	7.83783e-05
GABARAP	4.22302e-05	0.00631519	8.00614e-05
CNN2	4.28338e-05	0.026517	8.08687e-05
ENO1	4.51127e-05	0.0598458	8.47683e-05
SEC61G	4.52718e-05	0.0539612	8.47683e-05
ARL6IP5	4.83226e-05	0.0363218	9.01097e-05
EIF4B	5.3241e-05	0.0552546	9.88761e-05
ERP29	6.10105e-05	0.0122455	0.000112388
CD52	6.60753e-05	0.072055	0.00012074
HSP90AB1	6.65916e-05	0.0385653	0.000121197
ATP6V0E1	6.87552e-05	0.0202424	0.000124636
CALM1	7.03618e-05	0.0949924	0.000127042
UBL5	7.13751e-05	-0.0099496	0.000128362
ITGB2	8.70201e-05	0.0562483	0.000155271
TRMT112	0.00010171	0.0371228	0.000180774
GSTK1	0.000102955	0.0190815	0.000182274
EVL	0.000104721	-0.0331527	0.000184683
ELOB	0.000109579	0.0182158	0.000192504
DDX5	0.000114287	0.070124	0.000200002
HLA-DPA1	0.000117332	0.0492677	0.000204544
SLC25A5	0.000117789	0.0565872	0.000204558
CLEC2B	0.000121903	0.058786	0.000210896
CCL5	0.000123554	0.0660186	0.000212944
DAZAP2	0.00012888	0.0165341	0.000221284
COX7C	0.000129459	0.0374533	0.000221442
EIF4A2	0.0001373	0.0414553	0.000233976
POLR2L	0.000137883	0.0493556	0.000234093
SEC62	0.000144689	0.0451933	0.000244734
UCP2	0.000150076	0.0130393	0.000252906
CDC37	0.000189385	0.0459559	0.000317971
MYL12B	0.000231128	0.00601894	0.000386629
NDUFS5	0.000236951	0.0494925	0.000394918
SRP14	0.000242101	0.0289764	0.000402029
PKM	0.0002591	0.00458682	0.000428693
ARHGDIA	0.000261858	0.0438449	0.000431686
PARK7	0.000277119	0.0163149	0.000455196
UQCRB	0.000298613	0.0310161	0.000488737
PRR13	0.000312394	-0.00923066	0.00050946
ANXA6	0.000316935	0.0514448	0.000511367
NEDD8	0.000377507	0.0280094	0.00060481
UBE2D3	0.00039391	0.0626584	0.000628873
CD53	0.000404781	0.0226281	0.00064397
ATP5MC3	0.000451021	0.0255098	0.000715033
ACTG1	0.000469679	-0.076835	0.000742028
YWHAZ	0.000477796	0.0362982	0.00075224
EEF2	0.000480872	-0.0589158	0.000754472
IL2RG	0.000498517	0.0641599	0.000776799
GIMAP4	0.00050741	-0.00536107	0.000787958
TRAPPC1	0.000595349	0.033296	0.00091825
ATP5MG	0.000610207	0.023889	0.000937987
EID1	0.000616897	0.0508782	0.000945078
TMSB4X	0.000687043	0.047794	0.0010455
FTH1	0.000695788	-0.0364443	0.00105528
CRIP1	0.000750437	0.0631675	0.00113438
WIPF1	0.000891162	0.0399577	0.00134265
ATP5MD	0.000902902	0.0253413	0.00135584
PSMB10	0.000911737	0.035567	0.00136461
HCST	0.000942068	0.0655204	0.00140538
NOP53	0.000959913	0.0700115	0.00142732
ACTB	0.00106762	-0.0680582	0.0015823
PCBP2	0.00114272	-0.044401	0.00168811
RAN	0.00130857	0.00721971	0.00192685
RACK1	0.00135914	0.0379391	0.00199487
ARF1	0.00146866	0.0419158	0.00214868
LIMD2	0.00254215	-0.00397041	0.00370731
TMBIM6	0.00289363	0.015879	0.0042064
H3F3B	0.00325079	0.0419231	0.00471054
PTPRC	0.00329314	0.0535182	0.00475675
MYL6	0.00391415	-0.0100733	0.0056181
TMEM50A	0.00406898	0.030236	0.00582197
PSMB9	0.00409741	-0.0542616	0.00584427
CD8A	0.00428707	0.0688463	0.00609567
PFN1	0.00440734	0.0654155	0.00624716
ANXA2	0.0044611	0.0534333	0.00630373
ARPC2	0.00449957	0.0664651	0.0063384
SERF2	0.00477387	0.0260956	0.00670404
AHNAK	0.00561792	0.0200289	0.00784096
CD2	0.0056415	-0.0366924	0.00784979
NKG7	0.00666819	0.0663101	0.00922196
NDUFA3	0.0068202	-0.00805152	0.00940361
TAGLN2	0.00685899	0.0381873	0.00942853
TXNIP	0.00688332	0.0804241	0.00943347
TRIR	0.00719702	0.055737	0.00983377
GPSM3	0.00744748	-0.000106676	0.0101455
LCK	0.00752483	0.0231955	0.0102203
MBNL1	0.00852368	0.047462	0.0115082
EIF3F	0.00961622	0.0337732	0.0129449
TRAF3IP3	0.0109145	-0.0244001	0.0146493
H3F3A	0.0119511	0.0384357	0.0159465
ATP5ME	0.0128247	-0.0162586	0.0170124
ANXA1	0.012889	-0.0283264	0.0170479
TC2N	0.013054	0.0146039	0.0172162
CST7	0.0144052	0.0212599	0.0189432
LGALS1	0.0144724	-0.0942305	0.0189767
ARPC3	0.0156438	0.0230914	0.0204538
SON	0.0161936	0.0480579	0.0210516
GSTP1	0.0186817	0.0186243	0.0241483
CTSW	0.0204109	0.0464729	0.0263087
PTPRCAP	0.0209504	-0.019048	0.0269278
PTGES3	0.0210124	0.0289145	0.0269313
PDCD4	0.0212204	0.00106251	0.0271216
SNRPD2	0.0245258	0.0245144	0.0311711
HNRNPK	0.0250261	-0.0251782	0.0317183
LAPTM5	0.0269665	0.00183366	0.0340827
ATP5MC2	0.0303682	-0.0181902	0.0382757
VPS28	0.0307107	0.0269364	0.0386005
CORO1A	0.0327808	-0.0369771	0.0410889
EIF3K	0.036308	0.00334399	0.045385
SEC61B	0.0378945	0.0116473	0.0471092
TOMM7	0.0400973	-0.0220453	0.0495768
CD3E	0.0420955	-0.042095	0.051766
PPDPF	0.0464787	-0.0624412	0.0570021
NPM1	0.0500553	0.00714398	0.0610594
LSP1	0.0507315	2.74539e-05	0.0617188
SLC25A6	0.0549055	0.00873818	0.0664415
HLA-DRB1	0.055554	0.0652245	0.067048
S100A10	0.0644029	0.0132319	0.0773175
C12orf57	0.0670098	0.00693878	0.0802354
COX4I1	0.0977136	0.0140952	0.11578
HINT1	0.105177	-0.0293816	0.1243
CD99	0.127393	-0.0384281	0.149777
CCL4	0.129538	0.0912825	0.151907
COMMD6	0.137286	-0.0254384	0.160232
YBX1	0.137342	-0.0237406	0.160232
CCNI	0.144082	-0.0157412	0.167238
LY6E	0.167514	0.0168451	0.193449
PFDN5	0.172591	0.0181383	0.198808
MIF	0.219053	0.0313046	0.251689
EEF1B2	0.227612	-0.0205795	0.260865
ATP5F1E	0.264495	-0.0259485	0.300112
IL7R	0.271098	0.0158445	0.30684
ITM2B	0.300921	0.0296736	0.33975
ARPC1B	0.313676	0.00877297	0.353274
FTL	0.321777	-0.0221576	0.361502
EMP3	0.360123	0.00432042	0.401608
NACA	0.372841	-0.00628926	0.414774
BTF3	0.382822	0.0133164	0.424839
CFL1	0.406341	-0.0318343	0.44875
HLA-A	0.430092	-0.0171233	0.47383
OAZ1	0.437446	0.00835966	0.480768
PTMA	0.501974	-0.0326733	0.547717
TMA7	0.504552	-0.00472784	0.549214
S100A6	0.588552	0.0288076	0.637598
HLA-E	0.659342	-0.00489613	0.707549
TMSB10	0.67121	0.0179365	0.71859
ALOX5AP	0.727886	-0.0116363	0.773804
PRF1	0.739621	0.0082005	0.784447
SH3BGRL3	0.77644	-0.00744781	0.819675
B2M	0.780823	0.00171541	0.822395
IFITM2	0.78319	-0.00581925	0.822983
IFITM1	0.791469	-0.0103244	0.829766
GZMA	0.798022	0.00379603	0.834713
EEF1G	0.868906	0.00666383	0.902631
EEF1D	0.883352	0.00143156	0.915547
CD74	0.889177	0.00359529	0.917469
FAU	0.940552	0.00367657	0.963854
PPIA	0.955999	-0.0149501	0.970937

## Sheet: CD8+ GNLY+
	p_val	avg_logFC	BH
MALAT1	4.83574e-19	0.378264	8.31747e-17
TSC22D3	1.5535e-13	0.491415	2.00402e-11
JAK1	2.87696e-11	0.29465	2.12073e-09
EMB	3.92802e-08	0.225215	2.53358e-06
ITM2B	2.47495e-07	0.281791	1.06423e-05
PFN1	4.63014e-07	0.356857	1.83781e-05
SRRM1	1.0878e-06	0.205561	3.9109e-05
HLA-C	1.13689e-06	0.221591	3.9109e-05
HNRNPDL	2.04819e-06	0.168935	6.60542e-05
VAMP2	2.5525e-06	0.198506	7.73783e-05
CD52	2.72399e-06	0.0557064	7.73783e-05
CD3E	2.8492e-06	-0.193248	7.73783e-05
CXCR4	3.05213e-06	0.269719	7.87451e-05
STK17B	6.034e-06	0.188937	0.000141525
ETS1	1.02903e-05	0.189764	0.000221241
SNHG8	1.57514e-05	0.176183	0.000312606
SP100	1.74343e-05	0.153962	0.000321289
GUK1	1.95854e-05	0.166891	0.000348484
2021-09-07	2.55253e-05	0.172155	0.000424872
BTG1	2.86186e-05	0.327719	0.000461475
TSPO	3.41183e-05	0.180638	0.000533486
NACA	7.55632e-05	-0.118668	0.00109039
PNISR	7.6074e-05	0.161498	0.00109039
PAXX	7.82724e-05	0.174796	0.00109158
ANKRD12	8.45803e-05	0.142742	0.0011227
SARAF	8.48556e-05	0.257513	0.0011227
TXNIP	9.55478e-05	0.212451	0.00123257
ARHGAP15	0.000102469	0.182059	0.00128961
HSPA8	0.000110331	-0.171444	0.00132398
FXYD5	0.000113462	-0.152349	0.0013306
UBE2D3	0.000123172	0.143197	0.00141237
PET100	0.000127067	0.142193	0.00142536
SPCS2	0.000146714	-0.0151951	0.00153959
PRR13	0.000149164	-0.0014739	0.00153959
EDF1	0.00017342	0.0725901	0.0017546
CD69	0.000180429	0.223581	0.00179041
AES	0.00018542	0.187266	0.00180522
MORF4L1	0.000201709	0.145359	0.00192744
CLIC1	0.000300237	-0.126436	0.00281677
N4BP2L2	0.000326791	0.126668	0.00298067
TMEM59	0.00032926	0.0836894	0.00298067
PSMB1	0.000397011	0.105163	0.00347217
PFDN5	0.000423976	-0.12869	0.00364619
HMGN3	0.000456088	0.141615	0.00379583
LSM7	0.00056798	0.0572697	0.00457934
CD3G	0.000619093	0.158975	0.00484018
SEM1	0.000661964	0.0905579	0.00509811
EIF3G	0.000854422	-0.0556379	0.00629831
CRIP1	0.000950879	0.182119	0.00691061
TPM3	0.000994638	-0.00468003	0.00712824
CLEC2B	0.00103983	0.149344	0.00735005
CD44	0.00106642	0.147115	0.00737954
EPC1	0.00107261	0.133833	0.00737954
HLA-B	0.00136302	-0.11174	0.00917053
ACTG1	0.00137615	-0.173493	0.00917053
GPX4	0.00138624	0.107656	0.00917053
ATP5MPL	0.0015083	0.138244	0.00982321
STK17A	0.00152298	0.122278	0.00982321
CALM1	0.00155685	0.128224	0.0098299
EEF1B2	0.00156212	-0.121487	0.0098299
EZR	0.00166512	0.163702	0.0102505
GNLY	0.00167496	0.21581	0.0102505
RAP1B	0.00168855	0.129553	0.0102505
RSL24D1	0.00182077	0.119365	0.0109246
HNRNPA3	0.00187754	0.114051	0.0111358
CD96	0.00193914	0.136064	0.0112427
EIF3F	0.00204112	0.113018	0.0117024
CAP1	0.00214087	0.0787463	0.0119102
MINOS1	0.00214661	0.095053	0.0119102
PCBP2	0.00219391	0.146051	0.0120432
SAP18	0.00234682	0.0804781	0.0126141
MIF	0.00246091	0.161792	0.0130164
HNRNPA0	0.00248575	0.104061	0.0130164
UBC	0.00249733	0.0976609	0.0130164
DDIT4	0.00254995	0.235397	0.0131577
RBM39	0.00317516	0.109198	0.0162216
IQGAP1	0.00334454	0.059364	0.0166584
CIRBP	0.00338365	0.123084	0.0166584
NME2	0.00342208	0.138124	0.0166584
SELENOW	0.00354538	0.0360836	0.0170974
PSMB9	0.00378288	-0.107375	0.0180738
RNF213	0.00385447	0.0726991	0.0182468
GAPDH	0.00420224	-0.140792	0.0197123
HNRNPF	0.00446211	0.0785002	0.0205576
PAIP2	0.00463467	0.101337	0.0211067
XRCC6	0.0046631	0.119476	0.0211067
TOMM20	0.00512399	0.10757	0.0227929
LYAR	0.00530906	0.159434	0.0232159
HMGB1	0.00537093	0.0563224	0.0232891
RWDD1	0.00550249	0.109591	0.0236607
CALR	0.00567582	0.128068	0.0242043
IL32	0.00607444	-0.0759058	0.0256919
NOP53	0.00617099	0.108894	0.0258881
HSPA5	0.00632691	0.130579	0.0263281
PTPRCAP	0.00658327	0.16666	0.0271726
ATP6V1G1	0.00666174	0.0591608	0.0271726
SLC9A3R1	0.00668783	0.0354519	0.0271726
ATP5F1A	0.0071684	-0.0236476	0.028453
FUS	0.00778883	0.122762	0.0306797
CD48	0.00795171	0.121114	0.0310125
DHRS7	0.00799353	0.104254	0.0310125
FAU	0.00821137	-0.0819012	0.0313857
CDC42	0.00856153	0.0750546	0.0324834
LY6E	0.00873107	0.143968	0.0326513
TMBIM6	0.00897333	-0.0629149	0.0328631
SRSF3	0.00898002	0.11397	0.0328631
NEDD8	0.00919958	0.0624033	0.0332751
DRAP1	0.00922158	0.0610381	0.0332751
ELOB	0.00982542	-0.00201177	0.034942
COPS9	0.00988668	0.0883417	0.034942
ATP5MD	0.0108148	0.028457	0.0377055
HCLS1	0.0109084	0.0484162	0.0377766
SERF2	0.0112171	-0.112038	0.0384799
C12orf57	0.0112606	-0.0897766	0.0384799
HLA-F	0.0120109	0.0639493	0.0407738
S100A10	0.0124036	0.1236	0.0414034
SPOCK2	0.0124942	0.143773	0.0414034
BSG	0.0126775	0.0922242	0.0414034
TUBB	0.0126904	-0.156244	0.0414034
MBNL1	0.0127502	0.0751052	0.0414034
CDC37	0.012758	-0.103612	0.0414034
PRMT2	0.0131119	0.120397	0.042286
SRSF7	0.0136022	0.113543	0.0433254
UBXN1	0.0140208	0.0751746	0.0443849
EIF4G2	0.0141603	0.0844756	0.0445532
ARHGDIA	0.0144868	0.105231	0.045304
SLC25A3	0.0146923	0.0922397	0.0456699
EIF3L	0.0161611	0.0523122	0.0497443
C9orf78	0.0161958	0.0980083	0.0497443
COX6C	0.0186266	0.0459019	0.0568718
PSME2	0.0189588	-0.0478261	0.0572452
ATP5ME	0.0189708	0.0816913	0.0572452
LITAF	0.0204461	0.0953659	0.0613382
TAGLN2	0.0211063	0.00759843	0.0629528
PSME1	0.0214781	-0.0696645	0.0636936
COX7A2	0.0218828	0.0191161	0.0645231
PSAP	0.022154	0.0886773	0.0646164
H3F3B	0.0221649	0.120366	0.0646164
LCP1	0.0224624	0.0318312	0.0651156
ATP5MC3	0.0236737	0.0470809	0.0682439
PA2G4	0.0244784	0.0482695	0.0701715
TRBC1	0.0249451	0.00208008	0.0711141
SF1	0.0262268	0.0905272	0.0739509
RHOA	0.0266048	-0.035281	0.074423
2021-09-06	0.0266826	0.110394	0.074423
YWHAB	0.0275544	0.109525	0.0760325
TRIR	0.0277568	0.112742	0.0761835
ZFP36L2	0.0298064	0.00952161	0.0813761
GIMAP7	0.030386	-0.0876727	0.0822529
CD7	0.0305562	0.164185	0.0822529
SRP14	0.0307476	-0.0426558	0.0822529
HSP90AB1	0.0307651	-0.0163343	0.0822529
CD74	0.0313943	-0.208743	0.0831029
CD53	0.0314052	-0.0219638	0.0831029
ISG20	0.0320996	0.122739	0.0840782
CYBA	0.0324572	0.0122033	0.0842837
HMGN2	0.0332698	0.0950861	0.0855144
APRT	0.0333109	-0.0126353	0.0855144
RBM8A	0.0350328	0.0790607	0.0894897
KRTCAP2	0.0359926	-0.0818309	0.0914885
NDUFA1	0.0367218	0.0619556	0.0928846
PNRC1	0.0369794	-0.0481097	0.0930799
GNG5	0.0391119	0.0766664	0.0974964
PPDPF	0.0406049	0.111182	0.100249
UQCR10	0.04189	-0.0125259	0.10293
PRRC2C	0.0431822	0.0681571	0.105428
UXT	0.0433154	0.00255844	0.105428
RABAC1	0.0441419	0.06578	0.106169
CSDE1	0.0442037	0.00814419	0.106169
NDUFB11	0.0442372	0.0538704	0.106169
TRAF3IP3	0.0447792	-0.0561178	0.10642
RNASEK	0.0449602	0.0436096	0.10642
HLA-E	0.0457316	0.0867922	0.107244
PPIB	0.0459322	0.0528847	0.107244
CNBP	0.0472167	0.0403794	0.109747
COX6A1	0.0475137	-0.0274575	0.109942
CNN2	0.0485935	-0.0104651	0.111501
BUB3	0.0486197	0.0847474	0.111501
GPSM3	0.048899	-0.0963906	0.111645
SH3BGRL	0.0491309	0.0790006	0.111681
LGALS1	0.0498773	-0.0239036	0.112387
ATP5PF	0.0503464	0.0360422	0.112468
LSP1	0.0503491	0.0581953	0.112468
CD247	0.0509276	0.104176	0.11327
KLF6	0.051954	0.0792936	0.114993
ERP29	0.0521478	-0.0293809	0.114993
ATP5F1B	0.0527292	0.0324565	0.11578
UQCRH	0.0545456	0.0273986	0.118873
SNRPN	0.0545984	0.079857	0.118873
UCP2	0.0562379	0.042873	0.121928
SNRPD2	0.0578067	-0.0147787	0.124532
ATP5PB	0.057922	0.0347861	0.124532
HIST1H4C	0.0587352	-0.0199556	0.125757
RAC2	0.059906	-0.0650871	0.127733
RACK1	0.0611403	-0.0611533	0.129829
TBCA	0.0614285	-0.0594167	0.129906
CKLF	0.0624853	0.0709352	0.131602
ATP5PD	0.0630222	0.0651827	0.132193
PKM	0.0640982	-0.0995301	0.133905
HLA-A	0.0648227	-0.0632604	0.134873
VPS28	0.0659912	0.0387443	0.136429
RBM3	0.0660992	0.0534853	0.136429
SRSF5	0.0680827	0.0979411	0.139963
CUTA	0.0695309	0.0174691	0.142373
EEF1D	0.070905	-0.0685613	0.144613
PLP2	0.0714872	0.0398514	0.145226
COMMD6	0.0732023	-0.0751943	0.148127
LAT	0.0759512	0.0793189	0.153089
EEF1A1	0.0763107	-0.0530197	0.153215
COX4I1	0.0781253	-0.0910026	0.156251
PSMA7	0.0798187	0.0570505	0.159021
PABPC1	0.080208	-0.0962896	0.159182
HINT1	0.0807423	-0.0667441	0.159628
PDCD4	0.0826271	0.0819866	0.162129
OCIAD2	0.0847166	0.0463737	0.165152
PARK7	0.0848167	-0.0221342	0.165152
CCND3	0.0862401	0.0901706	0.167293
ZFP36L1	0.0888518	-0.0957332	0.170525
SSR2	0.0888976	0.061945	0.170525
S100A11	0.0909806	-0.104855	0.173874
SUMO2	0.0951542	-0.0398789	0.180513
NDUFA3	0.0975949	0.0069941	0.184465
ARPC2	0.103704	0.0783473	0.195296
CSTB	0.107182	0.0150098	0.201113
ATP5MF	0.107821	0.0313894	0.201578
SKP1	0.113581	-0.0468237	0.21082
FYB1	0.114861	-0.055409	0.212431
MYL12A	0.117165	-0.0724379	0.215151
VAMP8	0.117722	-0.00167026	0.215407
PEBP1	0.119645	0.0547755	0.218151
ICAM3	0.120237	0.0244685	0.21846
BIN2	0.121869	0.0556216	0.220623
WIPF1	0.122283	0.0712868	0.220623
ENO1	0.123336	-0.0196663	0.221747
EMP3	0.123931	-0.0811828	0.222043
OST4	0.128121	-0.0427188	0.228756
MSN	0.129305	-0.000931967	0.230074
SERBP1	0.129804	0.0551575	0.230168
2021-09-01	0.136791	0.0856372	0.241727
IFITM1	0.139955	0.046398	0.245859
ATP5IF1	0.141833	0.0666495	0.248087
CXCR3	0.142713	-0.0331536	0.248784
PPP1CA	0.145839	0.0699913	0.253377
SKAP1	0.147714	0.0725507	0.255773
IL7R	0.148704	0.12973	0.256626
ANXA2	0.151204	0.0848406	0.260072
EIF4A2	0.151727	0.0616088	0.260103
BTF3	0.158185	-0.047738	0.270277
HNRNPC	0.163382	0.0133142	0.278234
TUBA1B	0.165009	-0.206143	0.280081
CCL5	0.170128	0.0915766	0.287249
ST13	0.170345	0.0725942	0.287249
EEF2	0.171561	-0.0686542	0.288356
CALM2	0.173106	0.0811421	0.290009
TMEM258	0.176907	0.0286567	0.294907
EIF3K	0.177619	-0.0287911	0.294907
CD37	0.177744	-0.0556228	0.294907
CAPZB	0.181317	0.0720631	0.299664
PTGES3	0.181773	-0.0185356	0.299664
COX7C	0.184526	0.0721523	0.303233
SNU13	0.185524	0.00190658	0.303236
TRBC2	0.185703	0.0837105	0.303236
CCNI	0.186917	0.0782201	0.303299
C11orf58	0.19056	-0.0237484	0.308241
ARF1	0.191723	0.0369894	0.308287
COPE	0.191783	0.0586323	0.308287
NPM1	0.192823	-0.0403466	0.308996
FTH1	0.195299	0.16029	0.311995
PSMB8	0.196319	0.0238358	0.312657
ACAP1	0.19973	0.0706314	0.31711
DBI	0.202115	0.0584442	0.319912
SLC25A5	0.210849	-0.0116192	0.331702
NDUFB1	0.212528	-0.0141509	0.333326
ZFAS1	0.213426	0.0701933	0.333721
TPI1	0.214913	0.000290107	0.334526
WDR83OS	0.215646	-0.00728767	0.334526
IL16	0.215886	0.029182	0.334526
SRP9	0.221281	0.00174207	0.340838
CTSW	0.222436	-0.0368907	0.341565
SSR4	0.223239	0.025548	0.341565
H2AFZ	0.224117	-0.0369444	0.341565
UBL5	0.224803	-0.00897054	0.341565
SLC25A6	0.225062	-0.0649965	0.341565
ARPC5	0.230299	-0.0288996	0.347469
UQCR11	0.233026	0.0260333	0.350558
MYH9	0.234644	0.0809236	0.351966
CYTIP	0.236176	0.0664937	0.353164
TSTD1	0.239521	0.0622243	0.355152
STK4	0.249067	-0.00836388	0.368248
CTSC	0.257975	-0.0516693	0.380062
LDHB	0.258531	-0.000844229	0.380062
EEF1G	0.273955	-0.0134448	0.400263
UQCRB	0.279039	0.0490946	0.405589
NDUFA4	0.281951	0.0363645	0.407526
LCK	0.284555	-0.0631181	0.410141
CFL1	0.288648	-0.0619988	0.412897
NDUFA13	0.289221	0.0464035	0.412897
C4orf3	0.290391	-0.0115156	0.412897
UQCRQ	0.290468	0.0327049	0.412897
ARPC3	0.300163	0.00484718	0.42434
RARRES3	0.302051	0.082688	0.425842
HNRNPK	0.307505	-0.0667563	0.43235
PTPRC	0.318067	0.065921	0.445109
YWHAZ	0.318304	0.0573917	0.445109
ANAPC16	0.320523	0.0494086	0.447
NDUFB9	0.325292	0.00527422	0.452428
TRMT112	0.33034	-0.0128994	0.458214
YBX1	0.336469	0.000680504	0.46452
SH3BGRL3	0.338569	-0.0308679	0.464632
SRGN	0.346324	0.0936266	0.474013
UBB	0.352053	0.0359296	0.48058
TC2N	0.354508	0.058226	0.482654
EVL	0.359093	-0.0558922	0.487611
ATP5MG	0.361508	-0.0503622	0.489602
EID1	0.362662	0.0231105	0.489878
MYL6	0.367555	0.0243304	0.495192
EIF3H	0.371435	0.0527126	0.499116
IFITM2	0.37263	-0.0262983	0.499421
SEC62	0.375007	0.041188	0.501305
DAD1	0.388083	-0.0286067	0.517133
C19orf53	0.388852	0.0461177	0.517133
CST7	0.396855	-0.0486356	0.525394
MYL12B	0.3971	-0.0489142	0.525394
TMEM50A	0.410203	0.0415578	0.536756
GSTK1	0.410435	0.0374969	0.536756
ARL6IP5	0.410889	-0.0239268	0.536756
LAPTM5	0.413596	-0.047248	0.538928
HOPX	0.424411	-0.071126	0.551627
HSP90B1	0.433898	0.0585001	0.561131
GABARAP	0.435199	0.00474803	0.561407
SEC61G	0.437771	0.0463167	0.561915
HIGD2A	0.443537	-0.0256961	0.567904
S100A4	0.448971	-0.0622676	0.573438
SPCS1	0.455383	-0.0137551	0.578916
TMSB4X	0.455504	0.0523949	0.578916
GZMA	0.463358	0.0111626	0.587452
NSA2	0.47189	0.0356549	0.595343
PTMA	0.482185	0.0314695	0.606653
ANXA6	0.483206	0.0512412	0.606653
TOMM7	0.485403	0.00533237	0.607618
GZMM	0.48633	0.052887	0.607618
KLRB1	0.491687	0.0564039	0.612828
ACTB	0.503074	0.0278748	0.624005
SON	0.513602	-0.0375991	0.635536
ALOX5AP	0.51699	-0.0446485	0.638198
GZMK	0.522301	-0.0348722	0.642102
AHNAK	0.522642	-0.00896747	0.642102
BIN1	0.524952	0.0234519	0.642662
BCAP31	0.525588	0.0301457	0.642662
LEPROTL1	0.534441	0.0424833	0.651942
GSTP1	0.537724	0.0309815	0.6544
EIF3E	0.545947	-0.00322321	0.661247
DAZAP2	0.546139	0.0271357	0.661247
NDUFB2	0.547195	-0.0308007	0.661247
ANXA1	0.551253	0.0349735	0.664595
BRK1	0.554929	0.00520163	0.665613
PSMB10	0.555968	0.00960072	0.665613
GIMAP4	0.55997	-0.00967295	0.667718
LDHA	0.560314	-0.0181334	0.667718
DDX5	0.564233	0.00791817	0.67084
EIF1	0.577543	0.0497258	0.683467
2021-09-09	0.577687	-0.0438344	0.683467
LAMTOR4	0.578828	0.0234519	0.683467
CD99	0.584153	0.0310603	0.684926
APOBEC3G	0.5867	-0.0157342	0.684926
COX7B	0.590003	0.0251925	0.687227
SOD1	0.593037	1.37628e-05	0.689205
KMT2E	0.59489	0.0384904	0.689514
PRDX5	0.597261	0.0222144	0.689514
PGK1	0.598017	-0.0215426	0.689514
KLRD1	0.599259	0.056093	0.689514
IL2RG	0.599984	0.0189459	0.689514
FIS1	0.605805	0.0177102	0.693116
CIB1	0.617636	0.000549913	0.704333
HSP90AA1	0.618339	-0.0028099	0.704333
HNRNPA1	0.620198	0.00766432	0.704895
ID2	0.624554	0.0609114	0.708286
COX5B	0.63011	0.0358304	0.711459
UBA52	0.631833	-0.00225793	0.711847
NDUFS5	0.65623	0.00528182	0.736119
CD63	0.661622	0.0364682	0.738957
POLR2L	0.661624	0.00859838	0.738957
VIM	0.675792	-0.0236152	0.753151
CD2	0.68353	0.0297568	0.760133
TMA7	0.691014	-0.0192517	0.766652
SUB1	0.692364	-0.0207837	0.766652
NKG7	0.709459	-0.0133677	0.783899
OAZ1	0.721149	0.00363138	0.795113
TRAPPC1	0.730101	0.0247394	0.801897
BST2	0.73041	-0.0211831	0.801897
HNRNPA2B1	0.732283	0.0102716	0.802246
ATP5F1E	0.74582	-0.0378053	0.813622
FTL	0.752089	0.00563036	0.816191
ITGB2	0.75292	0.0212033	0.816191
GMFG	0.762537	0.0162581	0.821699
HCST	0.762779	-0.0314022	0.821699
TMSB10	0.771778	-0.0272542	0.82864
NCL	0.772434	-0.0118283	0.82864
ACTR3	0.779046	-0.00888895	0.833496
COX6B1	0.780191	-0.00856683	0.833496
PRF1	0.792723	0.0212556	0.845135
H3F3A	0.797876	0.00252033	0.848874
CORO1A	0.813196	-0.0285715	0.863394
LCP2	0.827598	0.0147427	0.875372
RAN	0.847555	-0.0285899	0.894352
B2M	0.853275	-0.00989138	0.897292
TPT1	0.855557	0.0101475	0.897292
SELENOH	0.86723	0.000316006	0.904022
CD3D	0.872078	-0.00628817	0.907243
ALDOA	0.881125	-0.0103268	0.91481
ATP6V0E1	0.885722	0.0133093	0.915212
ARHGDIB	0.887229	-0.0122248	0.915212
COX8A	0.892758	-0.00888895	0.917655
EIF4B	0.900964	0.000452271	0.92425
ZFP36	0.908957	-0.0672047	0.930599
LIMD2	0.916329	0.0128221	0.936289
S100A6	0.920715	0.00505507	0.938911
PPIA	0.931438	-0.0328962	0.947972
SEC61B	0.94133	0.0153467	0.956154
ARPC1B	0.95133	0.00720227	0.963476
SF3B2	0.95414	0.0122144	0.963476
ATP5MC2	0.964628	-0.0105239	0.972165
CHCHD2	0.983438	-0.00896071	0.985469

## Sheet: Dendritic Cells
	p_val	avg_logFC	BH
HLA-C	1.05181e-18	0.586688	3.30796e-16
VIM	4.13979e-17	0.942352	8.67977e-15
RNASET2	6.50178e-16	0.639867	8.17924e-14
FTH1	9.67667e-16	0.845116	1.01444e-13
CST3	4.55648e-15	0.918638	4.09432e-13
SPI1	2.08233e-14	0.541195	1.30978e-12
SARAF	3.90621e-13	0.458994	2.04751e-11
CYBA	4.43182e-13	0.643345	2.14432e-11
PFN1	5.2916e-13	0.673572	2.37744e-11
YBX1	5.20353e-12	0.53143	2.18201e-10
SERP1	5.59972e-12	0.426408	2.20139e-10
SYNGR2	1.12983e-10	0.491898	3.55331e-09
EIF3F	1.38683e-10	0.398567	4.15387e-09
FOS	5.70299e-10	0.422212	1.49466e-08
CCNI	1.56008e-08	0.39522	3.50461e-07
PYCARD	2.06125e-08	0.3501	4.37143e-07
ALDH2	2.08494e-08	0.284815	4.37143e-07
JUNB	8.3996e-08	0.491717	1.55393e-06
HLA-A	1.55773e-07	-0.34152	2.7217e-06
CALM1	2.6215e-07	0.30754	4.45656e-06
EEF1A1	3.12232e-07	-0.117624	5.12756e-06
ITM2B	3.17925e-07	0.343131	5.12756e-06
SMDT1	6.34657e-07	0.268492	9.73657e-06
FAU	8.54854e-07	-0.152006	1.25047e-05
ALOX5AP	9.31811e-07	-0.191678	1.33207e-05
TYROBP	4.08088e-06	-0.173971	5.13374e-05
FKBP1A	7.89789e-06	0.237165	9.74073e-05
TPT1	8.39033e-06	-0.174205	0.000101491
NDUFB1	9.8389e-06	0.207518	0.000114605
EEF1B2	1.02559e-05	-0.142703	0.000117291
ARPC2	1.28742e-05	0.282877	0.000142068
ACTB	1.39105e-05	0.489542	0.0001483
UBC	1.97437e-05	0.247891	0.000197124
EIF4A1	5.34563e-05	0.238581	0.000509454
LIMD2	9.81336e-05	0.21812	0.00089801
CXCL16	0.000102904	0.275735	0.000919749
RHOC	0.000109236	-0.156476	0.0009543
PKIB	0.000157021	0.210121	0.00130991
GNG5	0.000164872	0.204683	0.00134681
ATP5MC1	0.000174207	-0.156718	0.00140482
YWHAB	0.000193712	0.20827	0.001537
NDUFA6	0.000256738	-0.112357	0.00196937
S100A4	0.000262269	-0.172686	0.00198755
HLA-DQA2	0.00041376	0.190827	0.00295745
DDIT4	0.000424353	-0.250981	0.00299908
LY86	0.00058076	-0.165024	0.00402061
EIF3E	0.000644797	-0.185361	0.00440845
TOMM7	0.000720633	-0.155723	0.00482211
RGS10	0.000834297	0.233409	0.00552392
EEF1G	0.000874261	-0.137858	0.00572823
SSR2	0.000913747	-0.180704	0.00592522
BID	0.00103818	0.172951	0.00659614
PPIA	0.00115894	-0.142893	0.00723258
VSIG4	0.00116135	-0.0994812	0.00723258
FXYD5	0.00129262	-0.133711	0.00797116
FTL	0.00134388	-0.171086	0.0081279
HSP90AA1	0.00162985	-0.202676	0.00967147
CD83	0.00183408	0.233505	0.0107817
ZFP36L2	0.00186628	0.224036	0.0108694
PFDN5	0.00198439	-0.115542	0.0112449
HLA-DQB2	0.00222851	0.0981849	0.0124047
BTF3	0.00238529	-0.141499	0.013161
UBA52	0.00244983	-0.108609	0.0133995
HLA-B	0.00278585	0.0162143	0.015106
ETS2	0.00291405	0.153852	0.0156661
ATP5ME	0.00294972	0.170768	0.0157233
MAN2B1	0.00297853	0.151829	0.0157233
C19orf53	0.00299968	-0.143122	0.0157233
H2AFY	0.00350347	0.152932	0.0181291
SNRPC	0.0035163	-0.119904	0.0181291
ARPC3	0.00385061	0.0826394	0.0196914
PLD4	0.00418019	0.168663	0.0210347
MTDH	0.00462776	0.186516	0.0229202
VAMP8	0.00469158	-0.137858	0.0230547
IFI30	0.00487633	0.18131	0.0237769
UBE2D3	0.00494802	0.128958	0.0239408
SH3BGRL3	0.00518811	-0.155601	0.0249109
CPVL	0.00543231	0.195841	0.0258858
HNRNPA1	0.00549284	-0.121537	0.0259774
TGFBI	0.00562359	0.139379	0.0263973
HSD17B11	0.00587078	-0.0599609	0.0273535
PABPC1	0.00604391	0.17732	0.0279531
REL	0.0062608	0.176828	0.0287448
COX4I1	0.00645163	-0.122869	0.0293124
HLA-DRB5	0.00647762	-0.156718	0.0293124
PSME2	0.0067133	-0.173125	0.0299739
ATP5F1A	0.0067191	-0.15139	0.0299739
EEF1D	0.00720125	-0.129365	0.0318985
CREM	0.00729582	0.171802	0.0320914
FIS1	0.00757877	-0.125613	0.0331045
SERF2	0.00797034	-0.0877235	0.0345748
GPX4	0.00893266	-0.15173	0.0384838
LGALS1	0.00904393	0.0782282	0.0386982
RACK1	0.0097224	-0.100486	0.0411221
PRKAR1A	0.00974117	0.0841281	0.0411221
NDUFB11	0.0107215	-0.103955	0.0449587
PPIB	0.0108532	-0.147065	0.0452095
PSMB6	0.0116882	-0.111093	0.0477567
HSPA8	0.0116924	-0.140201	0.0477567
EIF3K	0.0118519	-0.110695	0.0477874
S100A6	0.0120377	-0.121036	0.0482276
FCER1G	0.0130189	-0.104897	0.0518283
RAB31	0.0132535	0.133113	0.0524307
DBI	0.013762	-0.00212089	0.0537657
EIF3H	0.014381	-0.123592	0.0558374
PTPRC	0.0155473	0.127719	0.0599955
PSME1	0.0191667	-0.0845467	0.0726255
NDUFA13	0.0222497	0.110507	0.0838028
PCBP2	0.0241908	-0.126902	0.0900354
LAMTOR2	0.0246315	-0.0313813	0.0911365
LIMS1	0.02482	-0.128793	0.0912969
CLIC1	0.0250876	-0.086456	0.0913353
LSM7	0.0251208	-0.0780299	0.0913353
BLOC1S6	0.0253303	0.0944695	0.0915675
MS4A7	0.0261488	0.136979	0.0939863
SPINT2	0.0264653	0.114743	0.0941803
COMMD6	0.0265023	-0.102983	0.0941803
PLP2	0.0271234	-0.147471	0.0958463
SAP18	0.0293542	-0.114227	0.102576
LITAF	0.0298659	-0.104072	0.103788
MAT2A	0.0302927	0.0563587	0.104349
NDUFB2	0.03105	-0.10314	0.106144
ATP5MD	0.0315242	0.117063	0.107182
CD1E	0.0319984	-0.131809	0.10821
ARRB2	0.0327437	0.113975	0.110138
MNDA	0.0331071	-0.0767882	0.110593
SRSF5	0.0332307	0.0491724	0.110593
SSR3	0.0337624	-0.0928106	0.111771
SERPINA1	0.0342648	-0.157043	0.112841
BASP1	0.03509	0.124853	0.114956
SERPINB1	0.0376542	0.083695	0.122085
H3F3A	0.03797	0.0806165	0.122386
SCAMP2	0.0384162	-0.0924548	0.122659
C1orf162	0.0387538	-0.0292703	0.123112
PTPRE	0.0394506	0.117468	0.124695
NACA	0.0399866	-0.0727018	0.125758
MAP3K8	0.0431647	0.163954	0.135078
ATP5PB	0.0454698	-0.0503529	0.141587
TUBA1B	0.0457334	-0.0638276	0.141706
ATP5PF	0.0460831	0.0833029	0.14209
HINT1	0.0464459	-0.115414	0.142214
COMT	0.0465756	0.0800479	0.142214
ATP5MC3	0.0476993	-0.102204	0.144941
CNN2	0.0484018	0.0149	0.1456
CSTB	0.0486106	-0.0876639	0.1456
ZNF385A	0.0496689	0.110743	0.148065
MYL12A	0.0507195	0.136259	0.150484
BRK1	0.0538451	-0.0701727	0.158134
ANAPC11	0.054052	-0.100231	0.158134
NCF2	0.0548085	0.102046	0.159604
EDF1	0.0553643	-0.101385	0.159788
GABARAP	0.0553797	-0.063551	0.159788
CFL1	0.0582015	-0.0393234	0.166723
AIF1	0.0583133	-0.0112228	0.166723
SNRPD2	0.0599829	0.0839238	0.170667
TMA7	0.0602354	0.0959638	0.170667
NAP1L1	0.0609751	0.124566	0.171988
DDOST	0.0623571	-0.0486995	0.175101
SH3BGRL	0.0633773	-0.0107858	0.177175
TNFSF13	0.066987	-0.0538605	0.186437
NEDD8	0.0675051	-0.0505609	0.187052
LAMTOR1	0.069233	-0.0186394	0.190765
IFITM3	0.0705501	-0.198057	0.192104
HIST1H4C	0.0711293	0.124024	0.192846
WAS	0.0724965	-0.103643	0.195709
ACTR3	0.0731322	0.102473	0.196231
MBNL1	0.0733137	0.0300362	0.196231
TMEM59	0.0737502	-0.0718947	0.196563
FCGRT	0.0747577	0.0116255	0.198407
TPM3	0.0770971	-0.0970101	0.203757
UFC1	0.0794269	-0.0973922	0.209036
CD1C	0.0828442	-0.195934	0.21622
SEC11A	0.0832501	-0.0424938	0.216382
PLCB2	0.084825	0.076211	0.219113
BST2	0.0849979	-0.0812698	0.219113
SNU13	0.0860713	-0.0971558	0.22015
POLR2E	0.0861001	0.0277321	0.22015
VPS35	0.0865471	0.0839094	0.220397
M6PR	0.0880275	0.0140929	0.222294
ATP5MC2	0.0881902	-0.0657064	0.222294
ANXA5	0.0883522	-0.0107858	0.222294
EIF3G	0.0890749	-0.0207299	0.22322
TPP1	0.0898314	0.0835926	0.224222
S100A11	0.0905319	-0.0853957	0.225077
ELOVL1	0.0933862	-0.0778117	0.23126
EEF2	0.0953378	-0.0112087	0.235167
GAPT	0.0959806	0.0958656	0.23546
LAMTOR4	0.0963241	-0.089888	0.23546
DDAH2	0.0968191	-0.097547	0.23546
ANAPC16	0.096954	-0.0189375	0.23546
CD302	0.102165	0.0651801	0.246804
SRGN	0.10241	0.134187	0.246804
TXNIP	0.104564	-0.123803	0.251033
ATP6V0B	0.106902	0.0968794	0.255671
CD74	0.107692	-0.0436148	0.256584
ALDOA	0.108438	0.0788307	0.257096
HMGN3	0.108724	-0.0855978	0.257096
SGK1	0.112638	-0.110052	0.263781
SLC25A6	0.113133	-0.119268	0.263781
ATP6V0E1	0.113229	-0.0702688	0.263781
FCER1A	0.115248	-0.0940697	0.267494
C4orf3	0.115991	0.08554	0.26823
PRDX5	0.11917	0.0400607	0.274571
HCST	0.119905	-0.11789	0.275257
PRR13	0.122315	0.0812731	0.279768
NAGA	0.123891	0.0769558	0.282347
NR4A2	0.126493	0.127845	0.287235
APRT	0.127989	0.0467661	0.289587
PTGES3	0.129152	-0.0505609	0.29117
LYZ	0.129734	0.207328	0.291438
EIF4B	0.132777	0.0454681	0.295974
CNBP	0.132853	-0.064176	0.295974
NPM1	0.134112	-0.0796869	0.295974
LGALS3	0.134464	-0.100658	0.295974
UQCRQ	0.134499	0.0892884	0.295974
CDKN1A	0.134576	0.154941	0.295974
OAZ1	0.135718	-0.0551837	0.297445
ARPC1B	0.13805	0.0983734	0.300056
ST13	0.138318	-0.0897941	0.300056
S100A10	0.138341	0.194772	0.300056
PRDX6	0.13905	-0.0834156	0.300557
TMSB10	0.142683	-0.0733068	0.307355
GCA	0.147323	-0.0739188	0.316266
CALM2	0.148378	-0.0874273	0.316532
OST4	0.148453	-0.0310605	0.316532
SPCS1	0.150732	-0.0306314	0.320304
SSR4	0.152008	-0.0825043	0.321929
UBL5	0.154006	0.0614131	0.325066
HMGN2	0.155525	0.0416328	0.327174
CDC42	0.157766	-0.0833048	0.330784
H2AFZ	0.161178	0.0526296	0.336645
LSP1	0.161632	0.100607	0.336645
KRTCAP2	0.167354	-0.0839906	0.347411
TBXAS1	0.170237	0.0716708	0.352098
PAK1	0.170731	0.00747107	0.352098
RILPL2	0.171499	0.0847548	0.352527
ENO1	0.173343	-0.0650782	0.355155
PARK7	0.174805	-0.068468	0.356987
CAPZA2	0.175728	0.080413	0.357712
LAPTM5	0.176868	-0.0753389	0.358871
RSL1D1	0.17796	-0.094179	0.359926
GMFG	0.187443	-0.0478421	0.37789
YWHAZ	0.189185	-0.0737742	0.37977
TMEM14C	0.189583	-0.0646678	0.37977
FAM96B	0.19072	-0.0704886	0.380012
NME2	0.190912	0.0281997	0.380012
IL13RA1	0.198513	0.0705313	0.392656
SUMO2	0.201728	-0.0301925	0.397765
IQGAP1	0.205174	-0.0822313	0.402075
HMGB1	0.207206	-0.0630816	0.40476
HSP90B1	0.208021	-0.0732524	0.405093
CHCHD2	0.209973	-0.0333001	0.406609
RHOA	0.21322	-0.0653831	0.410787
GRN	0.213557	0.041967	0.410787
CNPPD1	0.214227	0.0235976	0.410819
HEXA	0.215785	-0.00515028	0.412549
SRSF3	0.220602	0.0262226	0.420482
TBCA	0.221272	-0.0915451	0.420483
PGK1	0.224108	-0.0331443	0.424589
SKP1	0.226112	-0.0479304	0.42599
DAZAP2	0.226201	-0.0769262	0.42599
RBX1	0.229818	0.0372817	0.431509
HIGD2A	0.231249	-0.0357421	0.432904
EID1	0.236834	-0.0627455	0.44131
ACTG1	0.237143	0.0494405	0.44131
HSBP1	0.240176	-0.0050826	0.445204
LDHA	0.240949	0.0890464	0.445204
COPE	0.242026	-0.0633165	0.445204
PPT1	0.242066	-0.0818946	0.445204
MDH2	0.248686	-0.0712962	0.455148
COX6B1	0.24892	-0.0762568	0.455148
TMBIM6	0.2506	0.0494585	0.456891
FBL	0.253502	-0.026248	0.46039
ARL6IP5	0.253983	0.0386288	0.46039
HNRNPK	0.255541	-0.0416087	0.460458
HADHA	0.25576	-0.0399918	0.460458
MEF2C	0.256217	0.0708362	0.460458
CD37	0.260575	-0.0613726	0.466956
ATP5MF	0.266026	-0.0342485	0.473639
ATP6V1F	0.268207	0.0171179	0.473639
PTMA	0.268495	-0.111815	0.473639
GNG10	0.269099	-0.0584017	0.473639
PEBP1	0.269129	-0.0737145	0.473639
AD000671.2	0.269575	-0.00857324	0.473639
TRMT112	0.272201	-0.059747	0.475782
ZFP36	0.272308	0.0456908	0.475782
HNRNPC	0.279806	0.000360939	0.487529
COX5B	0.283167	-0.0302505	0.492022
RBPJ	0.285882	-0.0155008	0.495372
2021-03-01	0.288	0.0681483	0.496701
CIITA	0.288805	0.0624176	0.496701
LAPTM4A	0.289263	0.0385404	0.496701
PKM	0.29008	-0.0597822	0.496701
CD33	0.290598	-0.0547343	0.496701
HLA-DPB1	0.294977	-0.0734709	0.500521
NCL	0.29522	0.0792247	0.500521
HLA-DPA1	0.30297	0.0448122	0.512279
AKAP13	0.307767	-0.0660082	0.516574
C8orf59	0.308525	-0.0465914	0.516574
CSNK2B	0.309556	-0.0621261	0.516574
CAPZB	0.309616	0.00925492	0.516574
ATP5F1B	0.312277	0.0596126	0.519079
C19orf70	0.313319	-0.0542193	0.519079
IL18	0.313593	-0.0547343	0.519079
VPS28	0.317273	0.00957979	0.523792
SUPT4H1	0.319049	-0.0587228	0.525127
POLD4	0.319751	-0.0541525	0.525127
DDX5	0.322627	0.0752524	0.528469
CAPG	0.325659	-0.0670145	0.532051
HLA-DMA	0.330607	0.0345384	0.538386
PNISR	0.331248	-0.0560167	0.538386
POLR2L	0.334441	-0.0141838	0.538438
CIB1	0.334809	0.033281	0.538438
AKR1A1	0.334883	-0.00383176	0.538438
TXN2	0.335409	-0.0553654	0.538438
HSP90AB1	0.335561	-0.0381831	0.538438
JAML	0.338368	-0.0692939	0.541561
PTPN6	0.340348	-0.024137	0.543348
UXT	0.344453	-0.0555731	0.548509
TIMP1	0.347166	-0.0677786	0.551433
CTSS	0.353787	-0.00666635	0.560534
YWHAE	0.359505	-0.0160287	0.565849
CLEC10A	0.359841	0.000977964	0.565849
PPP1CA	0.36305	-0.051384	0.568341
AKR1B1	0.36359	-0.0191784	0.568341
ANXA1	0.365396	-0.0784851	0.568341
GSTP1	0.365964	-0.0342869	0.568341
SNAP23	0.366321	0.0291638	0.568341
COX8A	0.366847	-0.054554	0.568341
ZFP36L1	0.367786	-0.0343499	0.568397
ENY2	0.373814	0.0367499	0.576297
RAB5C	0.3766	-0.0159142	0.579172
LAT2	0.37837	-0.00645929	0.580475
ARF1	0.379969	-0.00251638	0.580903
WSB1	0.380728	0.0677892	0.580903
SF3B2	0.38142	-0.0191784	0.580903
UQCRH	0.38308	-0.0351783	0.582023
GPSM3	0.384827	0.0648128	0.583268
NDUFS8	0.38597	-0.0519927	0.583594
HLA-DQA1	0.388239	0.0233732	0.585291
DRAP1	0.388959	0.0280162	0.585291
AC004687.1	0.389941	-0.0759241	0.585291
ERCC1	0.390814	-0.0450213	0.585291
COX6A1	0.392748	-0.045796	0.58679
ELOB	0.395921	-0.0611056	0.58787
SNRPG	0.39699	0.0410264	0.58787
LST1	0.397209	-0.0367627	0.58787
RNF7	0.402789	-0.0590623	0.594728
SLC25A3	0.40495	0.0403332	0.596519
CTSB	0.40696	0.00330582	0.598079
FCGR2A	0.412744	-0.0359799	0.605165
NDUFA1	0.419952	0.0629942	0.613452
SRP14	0.420346	-0.0628686	0.613452
IGSF6	0.423336	-0.075168	0.616152
CSDE1	0.424155	0.0462982	0.616152
HLA-DRA	0.42736	0.0515535	0.619376
EIF3M	0.432514	-0.0555898	0.619394
RBM3	0.43341	-0.0501983	0.619394
SUB1	0.434218	-0.0270538	0.619394
PLAUR	0.435275	0.0703228	0.619394
EIF3L	0.435436	-0.0405672	0.619394
CELF2	0.439281	0.023687	0.619394
ATP6V1G1	0.439758	-0.037485	0.619394
SRSF7	0.439893	0.0486623	0.619394
EZR	0.440187	0.108297	0.619394
CSF1R	0.440822	-0.0758439	0.619394
EMP3	0.440829	-0.123024	0.619394
APH1A	0.441158	-0.0391426	0.619394
PLSCR1	0.443081	0.0624176	0.620708
PTRHD1	0.445118	0.00340908	0.622176
ERP29	0.447605	-0.0542457	0.623923
PSMB3	0.448352	-0.0518992	0.623923
KCTD12	0.450844	-0.041292	0.623966
UQCR10	0.451306	0.018615	0.623966
PSMB1	0.45144	0.0175194	0.623966
EIF1	0.45235	-0.0283479	0.623966
H3F3B	0.453889	-0.0361042	0.624719
OSTC	0.456633	-0.058535	0.62676
ROMO1	0.457365	0.0504891	0.62676
CAT	0.462062	0.0444454	0.63182
CNPY3	0.463251	-0.0126782	0.632071
SERBP1	0.464842	-0.0532668	0.632828
STX7	0.465818	0.0200299	0.632828
IFNGR1	0.468403	0.0275197	0.633604
SON	0.470352	0.0354839	0.634581
CCDC88A	0.471606	0.00295956	0.634581
MSN	0.472153	0.047694	0.634581
HCLS1	0.474556	0.0061888	0.636451
SDCBP	0.47583	-0.00147635	0.636802
ATP6V0D1	0.481494	-0.0274231	0.643015
RNASE6	0.485788	0.0810186	0.646297
IGFLR1	0.486007	-0.0225476	0.646297
PSAP	0.491044	-0.0474124	0.651617
TCF25	0.501276	-0.0379655	0.663795
PRDX3	0.50841	-0.0309143	0.671828
TPI1	0.512198	0.0617879	0.674801
SEC61B	0.512806	-0.0380932	0.674801
POU2F2	0.521815	-0.0207785	0.684746
AP2S1	0.522541	-0.0488827	0.684746
OXA1L	0.524608	-0.0241129	0.685944
PSMA7	0.526057	0.0374882	0.685944
C20orf27	0.526726	-0.0258254	0.685944
MALAT1	0.532607	0.0949998	0.69217
ELOVL5	0.535885	-0.0478316	0.694993
ATP5F1E	0.53728	0.0324846	0.695368
GAPDH	0.540277	0.0195608	0.697812
LGALS9	0.541668	-0.0250538	0.698174
TMEM109	0.545932	-0.00286688	0.702231
HCK	0.552107	0.0382741	0.708297
OGFRL1	0.5529	0.00156235	0.708297
TNFSF13B	0.554322	0.0264459	0.708676
HACD4	0.567237	-0.0376658	0.723716
FAM96A	0.569761	0.016787	0.725465
IFITM2	0.571661	-0.00338272	0.726414
RHOG	0.577724	0.0229388	0.732638
SSR1	0.580532	0.0388742	0.734717
C11orf58	0.592887	-0.0478798	0.747122
HLA-DMB	0.593757	-0.0212442	0.747122
TUBA1A	0.593897	0.0416443	0.747122
FDFT1	0.600252	0.0376486	0.752108
CDC37	0.602312	-0.0464495	0.753189
PILRA	0.607229	0.0294197	0.757831
PARVG	0.608895	-0.0149006	0.758406
CIRBP	0.611873	0.0419688	0.759453
ACTR2	0.612151	-0.0364513	0.759453
CMTM6	0.614813	-0.0126035	0.761041
HSPB1	0.61585	-0.0156614	0.761041
CD68	0.617192	-0.000900635	0.761203
KDELR1	0.623357	-0.0436419	0.767302
NAGK	0.635585	0.0336538	0.780827
MYL6	0.63901	-0.0207851	0.783504
CD63	0.640402	-0.0268502	0.783683
POMP	0.642034	0.0237627	0.784154
RNASEK	0.647763	-0.0223691	0.788612
NDUFB5	0.651682	-0.0325619	0.791329
MS4A6A	0.65451	0.0076604	0.791978
HNRNPA3	0.654735	-0.0419424	0.791978
SMIM26	0.659374	-0.00670901	0.796058
SLC25A5	0.66248	-0.0347058	0.798276
MIF	0.666025	0.0379031	0.801013
2021-09-06	0.674142	0.0185349	0.809228
ANXA2	0.678801	-0.00256722	0.813268
COX7B	0.680584	0.00676088	0.813735
CD86	0.681778	0.0318809	0.813735
GSN	0.683756	-0.0338293	0.81455
ZFAS1	0.696833	-0.028052	0.82509
NPC2	0.697564	0.019389	0.82509
HLA-DRB1	0.69785	0.0558319	0.82509
SAMHD1	0.70789	0.0168229	0.834907
PLEK	0.708808	-0.0360661	0.834907
ATP5F1C	0.721238	-0.0341121	0.84796
RTRAF	0.728118	-0.0377617	0.854452
HLA-DOA	0.729565	0.0160794	0.854555
RAB7A	0.739082	-0.0276287	0.864095
CLEC7A	0.741393	0.0306301	0.865188
EIF3D	0.745524	0.0104172	0.868398
SELENOH	0.749716	-0.021944	0.871666
GNAI2	0.752012	0.0290519	0.872723
NSA2	0.763969	0.0334985	0.881906
TAGLN2	0.764132	0.0642178	0.881906
FCGR2B	0.768838	0.0381003	0.884436
NDUFB4	0.769619	0.0275801	0.884436
TALDO1	0.770542	-0.0286125	0.884436
UQCR11	0.772396	0.0416984	0.884949
FGL2	0.775663	-0.0145434	0.887077
RASSF4	0.781828	0.00114175	0.892451
BNIP3L	0.7832	0.00408205	0.892451
UQCRB	0.789715	-0.0118477	0.897107
ITGB2	0.790138	0.00953078	0.897107
RGS2	0.792362	-0.0328926	0.898011
CORO1A	0.796174	0.0108983	0.899833
SET	0.797363	0.000309243	0.899833
DNAJC15	0.798873	-0.0214639	0.899833
RAN	0.802064	0.00458507	0.900168
CLEC4A	0.804386	-0.0255579	0.900168
TMEM219	0.805715	0.0234252	0.900168
SCNM1	0.808284	0.0246773	0.900853
MLF2	0.809192	-0.0251255	0.900853
IL1R2	0.810925	-0.00611002	0.901006
NDUFA4	0.812195	-0.0191176	0.901006
GLIPR2	0.816147	0.0254386	0.903714
CSF2RA	0.818667	0.0259064	0.903714
ADAM28	0.818946	-0.00568596	0.903714
CTSH	0.822755	-0.0167467	0.906327
CD4	0.825943	0.0258079	0.908248
ARHGDIB	0.837171	-0.0291925	0.918564
LAP3	0.838244	-0.00233418	0.918564
UBB	0.845614	-0.0260213	0.923527
SAT1	0.84571	0.0516417	0.923527
AHNAK	0.847683	-0.0231221	0.924077
HIF1A	0.850516	-0.0253846	0.924789
ARPC5	0.851277	0.0155007	0.924789
PEA15	0.85635	9.85984e-06	0.92842
LCP1	0.857997	0.0273432	0.92842
APEX1	0.859047	0.0153096	0.92842
STMP1	0.874688	0.0136275	0.942271
PRCP	0.874859	0.0172558	0.942271
WDR83OS	0.87836	0.025575	0.944424
RNH1	0.885948	0.0180102	0.950958
HNRNPA2B1	0.888235	-0.0134204	0.951409
RBM39	0.890236	-0.00172272	0.951409
REEP5	0.892325	-0.0210159	0.951409
ERGIC3	0.893931	-0.0193788	0.951409
CSF3R	0.897285	0.0117976	0.953365
STK4	0.89973	0.014947	0.954017
AP2M1	0.902874	-0.012418	0.954017
COX7C	0.903245	0.0141835	0.954017
COX6C	0.903965	0.00232791	0.954017
PLXDC2	0.906402	-0.00127822	0.954987
DYNLL1	0.911583	0.0211747	0.95641
BANF1	0.912315	-0.0155911	0.95641
TKT	0.921168	0.000868122	0.964084
COX7A2	0.924467	-0.00142232	0.96593
NOP10	0.927915	-0.00255332	0.966627
ATP5MPL	0.928625	0.0132086	0.966627
HERPUD1	0.929745	0.0242747	0.966627
C1orf43	0.934404	-0.0157001	0.969127
GLIPR1	0.93523	-0.0207236	0.969127
TMEM258	0.942449	0.00563382	0.9734
MORF4L1	0.94579	-0.00423404	0.973799
CKLF	0.94733	-0.0113098	0.973799
ATP5PD	0.94748	-0.00380866	0.973799
ATP5MG	0.951969	-0.00220709	0.976619
GDI2	0.953329	-0.025395	0.976619
B2M	0.957849	-0.0227037	0.979654
HNRNPDL	0.962755	-0.000250938	0.983073
GPAT3	0.964828	-0.00884539	0.983593
ENTPD1	0.96722	-0.013439	0.984435
SFT2D1	0.973671	0.000555384	0.987805
CAP1	0.983222	-0.000440762	0.994334
SEM1	0.983378	0.00806595	0.994334
MYL12B	0.986111	0.00414872	0.994334
TMSB4X	0.98643	-0.00131411	0.994334
HLA-E	0.991185	-0.00859986	0.997529
HLA-DQB1	0.996824	-0.00950879	0.999773
TRAPPC1	0.998122	0.00396555	0.999773
CX3CR1	0.999773	0.00408844	0.999773

## Sheet: Monocytes
	p_val	avg_logFC	BH
FTH1	7.37744e-69	1.27383	4.52237e-66
CST3	1.58851e-66	1.09471	4.86877e-64
CYBA	1.8097e-58	0.881369	2.77337e-56
PFN1	8.62962e-57	0.865648	1.05799e-54
RNASET2	6.08191e-56	0.899138	6.21369e-54
VIM	1.30028e-52	1.01267	9.96337e-51
YBX1	3.42594e-49	0.693886	2.33345e-47
CFD	5.58004e-47	0.774064	3.42057e-45
ATP6V0C	1.27427e-43	0.533896	6.00866e-42
PYCARD	3.94964e-40	0.523282	1.61409e-38
SPI1	4.37759e-40	0.589282	1.67716e-38
HLA-C	6.03786e-40	0.528889	2.17718e-38
SERP1	6.65268e-38	0.532584	2.14636e-36
NOP53	1.05909e-36	0.46053	3.09155e-35
ITM2B	3.07909e-34	0.58921	8.20644e-33
APOE	8.09897e-33	0.965423	2.06861e-31
SARAF	6.19158e-32	0.52265	1.51818e-30
CHCHD10	5.05082e-31	0.368981	1.19083e-29
ARL6IP4	8.97193e-31	0.425805	2.03696e-29
JUNB	4.43571e-30	0.689797	9.71105e-29
DUSP1	6.62253e-30	0.617983	1.39987e-28
PGLS	7.89145e-30	0.412183	1.61249e-28
TSPO	1.6345e-28	0.519112	3.23209e-27
EIF3F	5.37756e-28	0.400998	1.03014e-26
PNRC1	6.7831e-27	0.474555	1.26001e-25
HLA-DRB5	1.19717e-25	-0.482756	2.15843e-24
CALM1	6.99074e-24	0.406873	1.19037e-22
CCNI	1.68461e-23	0.416605	2.71755e-22
BTG1	7.09587e-22	0.438451	1.08744e-20
ATP6AP2	7.43326e-20	0.325572	9.90563e-19
ALDH2	1.93202e-19	0.302137	2.51985e-18
FOS	2.35149e-19	0.523483	2.94176e-18
SYNGR2	6.3366e-19	0.337841	7.61634e-18
ARPC2	2.28848e-18	0.342831	2.55061e-17
ACTB	2.8677e-18	0.385248	3.13911e-17
SNHG8	9.87232e-18	0.308751	1.06171e-16
NDUFB1	1.60458e-15	0.275531	1.53689e-14
RGS10	3.9108e-15	0.332588	3.68818e-14
ZFP36L2	5.13162e-14	0.382113	4.76619e-13
EIF3K	1.97616e-12	-0.215318	1.65943e-11
HLA-B	2.7142e-12	-0.174443	2.24838e-11
EEF1B2	3.56577e-12	-0.20488	2.91442e-11
TYROBP	6.57865e-12	-0.166999	5.11767e-11
TPT1	6.59536e-12	-0.19091	5.11767e-11
EEF1D	6.69009e-12	-0.237076	5.12628e-11
NACA	2.91021e-11	-0.16015	2.14935e-10
FAU	4.09776e-11	-0.147878	2.99039e-10
FKBP1A	4.5782e-11	0.239466	3.2633e-10
GNG5	1.04271e-10	0.217747	7.26345e-10
YWHAB	1.59284e-10	0.229221	1.09709e-09
HLA-A	3.27656e-10	-0.312308	2.20718e-09
RNF130	1.48617e-09	0.209801	9.48979e-09
RAC1	1.90517e-09	0.228142	1.1917e-08
HIGD2A	3.56273e-09	-0.194846	2.18395e-08
H2AFY	3.79564e-09	0.18834	2.30369e-08
RHOB	1.59295e-08	0.402467	9.3892e-08
MTDH	3.40289e-08	0.206296	1.98664e-07
CD99	3.78021e-08	0.223545	2.1861e-07
MGAT1	4.52145e-08	0.199604	2.59033e-07
EIF4A1	4.64831e-08	0.191737	2.63834e-07
ATP5ME	6.07075e-08	0.205492	3.35258e-07
PABPC1	6.33298e-08	0.183189	3.4355e-07
ATP5MG	8.89062e-08	-0.167219	4.78066e-07
PFDN5	1.1608e-07	-0.135594	6.18759e-07
COX4I1	1.34542e-07	-0.157726	7.10984e-07
ZFP36L1	1.49808e-07	0.239003	7.8489e-07
FGL2	2.18283e-07	-0.238821	1.13396e-06
FIS1	3.33949e-07	-0.160249	1.66432e-06
IFI30	3.66423e-07	0.252233	1.81143e-06
NDUFA6	6.659e-07	-0.152101	3.23966e-06
RAB5C	1.0188e-06	-0.142757	4.87642e-06
APOC1	1.0262e-06	0.299174	4.87642e-06
CXCL16	1.06532e-06	0.273732	5.02341e-06
UBA52	1.38081e-06	-0.130888	6.46137e-06
PPIA	1.57465e-06	-0.133056	7.2576e-06
ANAPC11	1.60691e-06	-0.145275	7.35101e-06
TGFBI	1.83121e-06	0.171999	8.31503e-06
GLRX	2.06761e-06	-0.185092	9.31943e-06
HLA-DQA1	2.33694e-06	0.186112	1.04565e-05
RTN4	2.64009e-06	0.162509	1.16912e-05
IFITM2	2.65102e-06	-0.201011	1.16912e-05
EEF1G	2.93488e-06	-0.147498	1.28386e-05
S100A10	4.07687e-06	0.3341	1.75994e-05
FCGR3A	4.12784e-06	0.217667	1.76949e-05
CAPG	5.45967e-06	-0.185847	2.32415e-05
KLF6	5.8385e-06	0.222634	2.45137e-05
C1QC	6.21273e-06	0.211304	2.57325e-05
SORL1	7.23957e-06	0.100556	2.97843e-05
C1QA	7.38124e-06	0.22453	3.01647e-05
PPT1	7.59636e-06	-0.164831	3.08382e-05
IFITM3	8.14766e-06	-0.259125	3.28586e-05
TXNIP	1.24163e-05	-0.183089	4.97464e-05
SERF2	1.31279e-05	-0.136201	5.19189e-05
NPC2	1.43136e-05	0.149104	5.62452e-05
SLC25A6	1.46139e-05	-0.149149	5.70593e-05
TNFSF13B	1.50221e-05	-0.159313	5.82818e-05
MIF	1.63411e-05	0.203404	6.30005e-05
MNDA	1.66912e-05	-0.188107	6.39482e-05
ZFAS1	2.2096e-05	-0.147673	8.41294e-05
HSP90AA1	2.3516e-05	-0.171553	8.89834e-05
RNH1	2.46976e-05	-0.140612	9.23149e-05
NME2	2.48716e-05	0.174146	9.24019e-05
C1QB	2.59307e-05	0.178036	9.5756e-05
BTF3	2.94981e-05	-0.121484	0.000108278
SEC61B	4.2365e-05	-0.11803	0.000153667
TUBA1B	4.97527e-05	-0.177043	0.000178968
ATP5F1A	4.99486e-05	-0.1123	0.000178968
MALAT1	5.02161e-05	-0.120139	0.000178968
ZFP36	5.43637e-05	0.221256	0.00019263
CTSH	5.77385e-05	0.142998	0.000203412
PSMB10	6.16534e-05	-0.133184	0.000214736
MOB1A	6.78031e-05	0.131816	0.000234821
SUB1	7.47196e-05	-0.134877	0.000255883
TPM3	8.57147e-05	-0.147816	0.000290401
LYZ	8.57464e-05	-0.278617	0.000290401
HADHA	0.00010093	-0.135786	0.000339944
CANX	0.000103134	-0.133817	0.000343592
UQCRH	0.000103724	-0.136417	0.00034369
RNF181	0.000105614	-0.0963734	0.000347316
C1orf162	0.00012475	-0.154868	0.000406764
PHPT1	0.000128504	-0.126432	0.000416788
GSTP1	0.000152045	-0.141945	0.000490544
PSMB1	0.000163734	-0.0804494	0.000525492
FCGBP	0.000180602	0.26127	0.00057661
LAPTM5	0.000193323	-0.108263	0.000614024
NDUFA3	0.000221109	0.13886	0.000695077
HIF1A	0.000246297	0.172258	0.000770306
TMSB4X	0.000292646	-0.113137	0.000910618
CD68	0.000301436	-0.107624	0.000933233
HNRNPK	0.000386076	-0.0511415	0.00118927
ATP5MC3	0.000398214	-0.114354	0.00122053
EEF1A1	0.000420786	-0.0784765	0.00128329
EEF2	0.000440466	-0.0767682	0.00133666
HINT1	0.000451706	-0.111046	0.00136402
HSPB1	0.000491882	0.195437	0.00147806
SH3BGRL3	0.000495835	-0.134471	0.00148267
VSIG4	0.000511712	-0.149111	0.00152272
SSR3	0.000525645	-0.111504	0.00155624
FTL	0.000528057	-0.109847	0.00155624
AP2S1	0.000682388	-0.090193	0.00200146
S100A6	0.000771844	-0.147281	0.00225305
HCLS1	0.000824151	-0.123768	0.00239433
AGTRAP	0.000857645	-0.12033	0.00247989
2021-03-01	0.000960502	-0.113201	0.00276426
VSIR	0.000986284	0.121174	0.0028252
PILRA	0.00103852	0.0521112	0.00296098
FCGR2B	0.00107232	0.14793	0.00303519
TOMM7	0.00107445	-0.0955194	0.00303519
FXYD5	0.00118801	-0.101816	0.00334061
VAMP8	0.00125467	-0.106111	0.00351193
NSA2	0.0012681	0.106861	0.00353339
SEM1	0.00139162	-0.0671776	0.00386002
UBB	0.00140616	-0.100549	0.00388278
LIPA	0.00144801	-0.0999005	0.00398042
HNRNPA1	0.00148639	-0.0934378	0.00406767
ATP6V1F	0.00157473	-0.115644	0.00428442
CD14	0.00157957	0.128483	0.00428442
ATP5MD	0.00160414	0.106729	0.00433188
EIF3D	0.00162438	-0.110958	0.00436731
LPAR6	0.00163181	0.111863	0.00436812
HIST1H4C	0.0016604	0.150486	0.00442534
GABARAP	0.00177795	-0.0991008	0.00471811
TMSB10	0.0019263	-0.0965265	0.00508976
RSL1D1	0.00204311	-0.103348	0.00537523
HLA-DQB1	0.00232378	-0.164521	0.00608751
CD9	0.00239448	0.144109	0.00624602
ATP6V0B	0.00240741	0.0920277	0.00625314
RAB31	0.00249118	0.11296	0.00644343
COMMD6	0.00253188	-0.108695	0.00652118
S100A11	0.00254923	-0.108309	0.0065384
RBM39	0.00274204	-0.103698	0.00700362
EIF3G	0.00278785	-0.107397	0.00709109
PSMB3	0.00292073	-0.0998675	0.00736794
PSMA7	0.00368248	0.110542	0.00921371
BST2	0.00377665	-0.131184	0.00941092
SSR4	0.00382211	-0.111243	0.00948564
COX8A	0.00393111	-0.0956636	0.00971681
TREM2	0.00409011	0.122342	0.0100523
VDAC2	0.00409962	0.0897011	0.0100523
PPIB	0.00418761	-0.109512	0.0102271
UXT	0.00423333	-0.102677	0.0102978
SAP18	0.00432002	-0.100545	0.0104259
SEC11A	0.00472723	-0.08985	0.011348
CSNK2B	0.00475257	-0.0485938	0.011348
RACK1	0.00475763	-0.0699552	0.011348
LDHA	0.00482413	0.146556	0.011462
BANF1	0.00497197	-0.0945644	0.0117676
ARRB2	0.00535255	0.0917111	0.0125233
CNBP	0.00538508	-0.0934826	0.0125515
LSM7	0.00545274	-0.0919518	0.0126611
POMP	0.00622268	0.00441307	0.0143943
ATP5MC2	0.00629595	-0.0976103	0.0145091
PCBP2	0.00662263	0.112274	0.0152048
H2AFZ	0.00685836	-0.000629809	0.0156872
TMEM14C	0.00717116	-0.00593287	0.0163417
CSTA	0.00737982	-0.108955	0.0167549
ANXA5	0.00764151	-0.00656027	0.017285
GNAI2	0.00767696	-0.0826879	0.0173014
SUPT4H1	0.00800318	-0.0871507	0.0179705
H3F3A	0.00843369	-0.0297095	0.0188681
CHCHD2	0.00850975	-0.0785418	0.018969
EIF3H	0.00868945	-0.102874	0.0192994
LGALS3	0.0087872	-0.122489	0.0193832
LAMTOR2	0.00879044	-0.0862861	0.0193832
HERPUD1	0.00926963	0.172608	0.0202946
CFL1	0.00926995	-0.0639404	0.0202946
SKP1	0.00947817	-0.0951401	0.0206766
NEAT1	0.00976394	-0.213348	0.0212245
NCL	0.009807	-0.106389	0.0212427
HSD17B11	0.0100493	0.063148	0.021691
WASF2	0.0102566	0.0927394	0.0220606
MT2A	0.0102992	-0.29801	0.0220749
VPS29	0.0104506	-0.0507606	0.0222438
CARD16	0.0111965	-0.106594	0.023749
ST13	0.0115396	-0.0980435	0.0243924
ASAH1	0.0116002	0.0794868	0.0244363
SNU13	0.0123477	-0.0757675	0.0259217
C4orf3	0.012547	-0.000156796	0.0262502
MYL12A	0.012793	-0.0170391	0.0266739
C19orf53	0.0130871	-0.0828471	0.0271946
APEX1	0.0132869	-0.0780051	0.0275165
LAMTOR4	0.0137558	-0.0976927	0.0283915
SSR2	0.0139805	-0.0925014	0.0286978
PKM	0.0139978	-0.0987001	0.0286978
HSP90AB1	0.0142766	-0.10838	0.0291719
UBE2D3	0.0145024	0.0883053	0.0295348
SRSF3	0.0145901	-0.0729352	0.0296151
POLR2E	0.014723	-0.0869826	0.0297861
CORO1A	0.015852	-0.0883616	0.0319646
PSME2	0.0169882	-0.149144	0.0341434
HSP90B1	0.0173818	-0.0852432	0.0347646
PARK7	0.0174106	-0.086892	0.0347646
EDF1	0.017753	-0.0797742	0.035333
PRDX6	0.0179548	-0.0950945	0.0356192
TNFSF13	0.0180384	-0.0867293	0.0356695
MSN	0.018423	-0.107933	0.0363129
OS9	0.0190627	-0.0431065	0.0374533
ACTG1	0.0196433	-0.0790617	0.0384708
GPX4	0.0203176	0.0353462	0.0396647
NOP10	0.0206549	-0.0662333	0.0400679
MYL6	0.0209621	-0.065355	0.0405355
COX6A1	0.0213389	-0.0750445	0.0411343
BRK1	0.0231732	-0.080865	0.0445304
LTA4H	0.0244128	0.109549	0.0467212
POLD4	0.024542	-0.0807929	0.0467212
LAMTOR1	0.0247273	-0.0804346	0.0469282
EIF3L	0.0249733	-0.0901121	0.0472489
COTL1	0.0256822	0.0889607	0.0484405
BLVRB	0.0282457	-0.0803127	0.0531123
TMEM219	0.0284358	0.0528061	0.0531792
SRP14	0.0284548	-0.0638406	0.0531792
WSB1	0.0287325	0.000920328	0.053535
WDR83OS	0.0304878	-0.0789315	0.0564952
ERGIC3	0.0305056	-0.0226242	0.0564952
CD37	0.0313607	-0.0847697	0.0578334
GAPDH	0.0315024	-0.0645523	0.0578334
NDUFB7	0.0315112	-0.0713101	0.0578334
GLIPR1	0.0323291	-0.0892543	0.0591575
ATP6V1G1	0.0327622	-0.0659393	0.0594172
MTHFD2	0.0328423	0.0793965	0.0594172
ARPC1B	0.0328588	0.0681571	0.0594172
PSAP	0.0332773	0.104917	0.0598908
POLR2L	0.0339403	-0.0122703	0.0606572
MYO1F	0.0347107	-0.0781975	0.0618537
DAD1	0.0349356	-0.0698771	0.0620739
ARPC5	0.0353057	-0.0825056	0.0625503
S100A4	0.0361016	-0.0860025	0.0635928
SLC25A3	0.0365426	0.0809633	0.0641851
TPI1	0.0378363	-0.0619933	0.0662676
NAP1L1	0.0380662	0.0906329	0.0664803
NCF2	0.0386122	-0.0668236	0.0672422
ABI3	0.0396584	0.0591235	0.0688685
HSPA8	0.0407155	-0.0979286	0.0703059
SAMHD1	0.0409171	-0.0753102	0.0704555
CTSB	0.0433139	0.104024	0.0743737
ANAPC16	0.0460322	-0.0485938	0.0786009
CNPY3	0.0464938	-0.0758255	0.0791686
CDKN1A	0.0475301	0.0643554	0.080709
IQGAP1	0.0477682	-0.071643	0.0808893
ERP29	0.048689	-0.0715734	0.0822213
MGST3	0.0491481	-0.0626522	0.0827686
NEDD8	0.0535575	-0.0772343	0.0897014
TIMP1	0.0573132	-0.0800789	0.0957303
TCF25	0.0607897	-0.0778178	0.101261
PGD	0.0620871	-0.0526682	0.103142
SLC25A5	0.063417	-0.0586973	0.105067
AHNAK	0.0658395	0.112855	0.108786
HLA-E	0.0685875	0.0141705	0.113022
AP2M1	0.0692212	-0.0620437	0.113603
DDX5	0.0693109	0.0836733	0.113603
KRTCAP2	0.0695941	-0.0672495	0.113763
SERPINA1	0.0704766	-0.0902106	0.114899
RAN	0.0711303	-0.0484986	0.115658
TUBB	0.0715902	0.0242903	0.116097
C1orf43	0.0723371	-0.0406922	0.116999
FCGR1A	0.0752817	0.0352523	0.121441
ACTR3	0.0776847	-0.0535731	0.124989
CD33	0.078152	-0.0559258	0.125349
NDUFA13	0.078478	0.0632912	0.125349
RNF7	0.0785223	-0.0566953	0.125349
RBPJ	0.0792574	-0.0221667	0.125978
ARPC3	0.0830968	-0.0353851	0.131624
APRT	0.0844227	-0.0727185	0.133379
CPVL	0.0852086	0.0456607	0.134275
SRGN	0.0861595	0.0408358	0.135425
PTPRE	0.0897742	0.0886924	0.140746
C3AR1	0.0901721	0.0841661	0.141009
WAS	0.0937605	-0.0419947	0.146247
NDUFS5	0.0978068	-0.023276	0.152156
CALM2	0.0982339	0.069494	0.152156
PRR13	0.0982933	-0.0632373	0.152156
CDC37	0.0988198	-0.0587299	0.152548
MINOS1	0.0990445	-0.0692227	0.152548
ENY2	0.1001	-0.0458844	0.153788
HLA-DMA	0.100474	0.0530793	0.153976
TALDO1	0.101838	0.00354474	0.155678
GLUL	0.10338	0.0104795	0.157642
FCGRT	0.106511	-0.0322411	0.161863
RHOG	0.10681	-0.0670367	0.161863
GDI2	0.106941	-0.0695464	0.161863
CAPZA2	0.107634	-0.0404072	0.162511
A2M	0.111107	0.0742197	0.167269
CD63	0.111574	-0.0476795	0.167269
NDUFA4	0.111604	-0.0503211	0.167269
OST4	0.114629	-0.0693575	0.17123
MORF4L1	0.114805	-0.035651	0.17123
IFNGR1	0.118049	-0.072566	0.175641
CTSS	0.121389	-0.0954508	0.180172
SUMO2	0.125113	-0.0407772	0.185251
ALOX5AP	0.125617	-0.0778148	0.18555
ENO1	0.128714	0.00145756	0.189667
DDAH2	0.129328	-0.0415084	0.190115
ATP6V0D1	0.132196	-0.050241	0.193405
RBX1	0.132242	-0.0352377	0.193405
CDC42	0.132512	-0.0625591	0.193405
GRN	0.136439	-0.0648131	0.198663
CMTM6	0.136813	0.020074	0.198735
ZNF106	0.139168	-0.027023	0.201679
RNASE6	0.139799	-0.00295712	0.202115
ATP5PB	0.141725	-0.0487656	0.204417
LRP1	0.143702	-0.0716504	0.206496
COX7B	0.143839	-0.0506833	0.206496
KDELR1	0.144632	-0.0437614	0.206876
HMGN2	0.14478	0.0903252	0.206876
CSF2RA	0.146935	-0.0463977	0.209468
AIF1	0.149246	-0.0408749	0.212242
EVI2B	0.149573	0.059304	0.212242
EIF4G2	0.151215	0.0598761	0.214075
TBCA	0.156911	-0.0470563	0.221628
FPR1	0.160315	-0.0678576	0.225915
GSTK1	0.161002	-0.0169412	0.226363
OGFRL1	0.165978	-0.055171	0.232824
EIF1	0.166614	-0.0559108	0.233184
HMGN3	0.169994	-0.0100633	0.237371
OXA1L	0.171208	-0.04495	0.238524
VPS28	0.183867	0.0181363	0.255579
MS4A6A	0.185246	-0.0879952	0.256913
COX6B1	0.18805	-0.0613982	0.260214
IGSF6	0.188516	-0.0570254	0.26027
ATP5PD	0.190232	-0.0465041	0.26205
MARCKS	0.193126	0.0581427	0.26544
LILRB2	0.19984	0.051343	0.274054
CLIC1	0.201331	-0.0692816	0.275482
ATP6V0E1	0.204542	-0.0528645	0.279253
FAM96A	0.206352	-0.0475086	0.281098
TKT	0.211763	-0.0602976	0.287192
SAT1	0.216504	-0.172708	0.292973
ELOB	0.2223	-0.045311	0.300153
NDUFB2	0.223085	-0.0522554	0.300552
DYNLL1	0.224021	-0.0581457	0.301151
ATP5MPL	0.226863	-0.044849	0.304304
PLXDC2	0.230846	-0.050955	0.30897
HLA-DPB1	0.232799	-0.075863	0.310906
ANXA1	0.234991	0.0748609	0.313142
SDCBP	0.235905	-0.0591396	0.313142
TRMT112	0.236517	-0.0509157	0.313142
ATP5F1B	0.247902	-0.0470239	0.327508
UQCR11	0.248961	0.0373141	0.328201
GSN	0.252175	-0.0515971	0.331723
PRDX5	0.254215	-0.0301838	0.333692
FAM96B	0.266275	-0.0324924	0.348031
CAP1	0.267107	-0.0564447	0.348376
SERPINB1	0.27174	-0.055006	0.353665
ATP5MF	0.279347	-0.0350763	0.362796
CSTB	0.280458	0.0116939	0.363468
TUBA1A	0.281276	-0.0666358	0.36376
SCAMP2	0.289953	-0.0400941	0.374192
EMP3	0.294343	0.0274677	0.379059
PTMA	0.297076	-0.0585637	0.381777
LITAF	0.297811	-0.0215718	0.381921
ANP32A	0.301748	-0.0530787	0.386161
PLD3	0.303503	-0.039972	0.387307
LGALS1	0.303907	0.031671	0.387307
LGALS9	0.308304	-0.0491676	0.392096
OAZ1	0.314561	-0.016376	0.399226
YWHAE	0.317449	0.0420589	0.402058
LAPTM4A	0.319304	-0.00582517	0.403574
RAB7A	0.320654	-0.0371414	0.404446
GMFG	0.323758	-0.0536512	0.406881
NDUFB4	0.324222	-0.00699335	0.406881
ATP5F1C	0.324576	-0.0450851	0.406881
BNIP3L	0.327544	-0.0248192	0.408929
C5AR1	0.339312	-0.0298972	0.42276
LAIR1	0.340552	0.0388344	0.423446
CYBB	0.341317	0.0273878	0.423537
SERBP1	0.343269	-0.0539807	0.425099
CD163	0.345433	-0.0479902	0.426917
POU2F2	0.347319	-0.0107032	0.428384
PSMB6	0.355677	-0.0432311	0.436933
CLEC7A	0.361484	-0.0483831	0.443179
YWHAZ	0.368294	-0.0489954	0.450627
HCST	0.38182	-0.0341981	0.46575
TMEM59	0.382173	-0.0302467	0.46575
ITGB2	0.383016	-0.037478	0.465851
TMBIM6	0.385056	-0.0148645	0.467404
CD4	0.394394	0.0130792	0.477793
FCGR2A	0.397716	0.0265423	0.480867
COX6C	0.399692	0.00907415	0.481718
ACTR2	0.399991	0.0190693	0.481718
UFC1	0.40894	-0.033811	0.491412
PGK1	0.409643	-0.0165281	0.491412
COX7A2	0.415399	-0.0333329	0.497343
TAGLN2	0.419634	0.116419	0.501434
PSME1	0.424308	-0.0722746	0.506032
SELENOH	0.426128	-0.00587386	0.507216
SNRPD2	0.430137	-0.0368839	0.510479
PLAUR	0.431517	0.0375881	0.510479
C19orf70	0.431697	-0.0277181	0.510479
COMT	0.4322	0.0222574	0.510479
CSDE1	0.441626	-0.0434833	0.520609
PTPRC	0.442569	-0.0396506	0.520719
NDUFB11	0.445225	-0.025703	0.522841
MEF2C	0.457329	0.0241973	0.536028
REL	0.462655	-0.0360761	0.541235
DBI	0.470451	-0.0499715	0.549193
LAT2	0.471249	-0.00601853	0.549193
LY86	0.482219	-0.0247247	0.560911
HCK	0.485986	0.0212705	0.564222
SLC11A1	0.488685	-0.0329384	0.566284
CD53	0.494858	0.0338627	0.572355
ITGAM	0.49909	-0.0110489	0.576163
UQCRQ	0.50468	-0.025201	0.58152
TBXAS1	0.511335	-0.0133738	0.588083
HNRNPA2B1	0.512417	0.0240518	0.588224
SLC7A7	0.513383	0.0359405	0.588231
ALDOA	0.515876	0.00306714	0.589985
KCTD12	0.516968	-0.0273095	0.590133
MS4A7	0.518598	-0.0103953	0.590894
CD74	0.525926	-0.0149786	0.598131
PEA15	0.531949	0.034935	0.602744
UQCR10	0.533092	-0.0329815	0.602925
TMEM258	0.536628	-0.0374501	0.605229
UBXN1	0.537103	-0.00291677	0.605229
HLA-DPA1	0.539169	0.053258	0.606317
RBM3	0.540672	-0.0329829	0.606317
EID1	0.541036	-0.0193558	0.606317
PRDX3	0.543358	-0.0291428	0.607808
SRSF5	0.548163	-0.0239922	0.612065
COX5B	0.551588	-0.0209611	0.61477
ATP5F1E	0.554226	0.0269687	0.616589
NDUFA1	0.560157	0.0311219	0.622059
SH3BGRL	0.564446	0.0331922	0.625688
LSP1	0.566755	0.0172155	0.627113
CAPZB	0.577734	0.0382927	0.63707
ARF1	0.577832	-0.0323039	0.63707
UBC	0.588657	0.0187475	0.647839
FCER1G	0.598235	-0.0323248	0.656025
CSF3R	0.605861	-0.0293542	0.663201
F13A1	0.607178	-0.00765458	0.663459
COPE	0.611814	-0.0237201	0.667334
GPSM3	0.618859	-0.0289094	0.67382
TMA7	0.624619	0.0490999	0.678387
LST1	0.625267	-0.0433093	0.678387
TMBIM4	0.626792	0.0140987	0.67884
PPP1CA	0.629622	-0.0297817	0.680702
DAZAP2	0.662469	-0.00242525	0.714953
HLA-DMB	0.682726	0.0251805	0.735521
NDUFS7	0.693645	-0.00994941	0.745046
AKR1A1	0.693999	-0.017521	0.745046
COX7C	0.697825	0.00150963	0.747844
UQCRB	0.701968	-0.00750341	0.750971
TPP1	0.711033	0.0221771	0.759343
HMGB1	0.713129	-0.00282713	0.760258
CIRBP	0.721099	0.0216247	0.76742
SET	0.72273	-0.0123282	0.767823
HSBP1	0.744796	-0.0157856	0.787993
CSF1R	0.745028	0.000241236	0.787993
PTGES3	0.746475	-0.0292964	0.787993
TNFRSF1B	0.746858	0.0296114	0.787993
SERPINB6	0.754657	-0.0237344	0.794854
H3F3B	0.766811	0.00798608	0.80598
FYB1	0.76785	-0.00362252	0.80598
ARHGDIA	0.771966	-0.0199687	0.808915
PRDX1	0.781016	0.0315553	0.816876
RHOC	0.782229	-0.0284777	0.816876
RNASEK	0.793833	-0.00711904	0.827584
EIF4B	0.836594	-0.0138616	0.870683
CKLF	0.839809	0.0233474	0.872547
ZEB2	0.842791	-0.039173	0.874164
SON	0.852151	-0.0172379	0.882379
APLP2	0.869777	-0.0148044	0.896636
ATP5PF	0.872535	-0.0169412	0.896636
MYL12B	0.872546	-0.00278653	0.896636
HNRNPC	0.873233	-0.0096519	0.896636
EIF3E	0.88499	-0.0150331	0.90718
ARHGDIB	0.886462	0.00600589	0.90718
CD86	0.890589	-0.0077533	0.909885
HLA-DRB1	0.901209	0.0708223	0.919203
SSR1	0.919522	-0.000695008	0.935576
HLA-DRA	0.920314	0.0345297	0.935576
PTPN6	0.923247	0.0146893	0.937004
CCDC88A	0.927072	0.00961717	0.939331
TLN1	0.929153	0.00506884	0.939886
UBL5	0.941906	-0.00561473	0.951216
PLSCR1	0.94858	-0.00506985	0.956381
NPM1	0.966601	0.00410962	0.97295
B2M	0.975495	-0.0153653	0.980293
ANXA2	0.982192	0.0206373	0.985407
RHOA	0.994443	-0.00111869	0.996068
HNRNPDL	0.9979	-0.00168871	0.9979

## Sheet: NK Cells
	p_val	avg_logFC	BH
PFN1	5.26306e-15	0.695034	8.94721e-13
COTL1	1.45585e-12	0.47394	1.48497e-10
ITM2B	1.83475e-12	0.420845	1.55954e-10
EIF3F	4.67054e-12	0.392426	3.10661e-10
MATK	5.02319e-12	0.460411	3.10661e-10
NOP53	5.48226e-12	0.492306	3.10661e-10
CD3E	2.79057e-11	-0.425151	1.29381e-09
CALM1	4.95586e-11	0.418706	2.10624e-09
GYPC	7.29895e-11	0.337171	2.86343e-09
PDIA3	2.70998e-10	0.304991	9.87209e-09
PTPRCAP	3.86009e-10	0.426758	1.31243e-08
ACTB	7.19562e-10	0.434467	2.03865e-08
JAK1	7.8599e-10	0.38914	2.03865e-08
TRIR	7.92128e-10	0.366342	2.03865e-08
XBP1	7.96249e-10	0.363185	2.03865e-08
BTG1	7.99471e-10	0.468242	2.03865e-08
SARAF	1.01801e-09	0.361745	2.47232e-08
UBE2D2	2.94765e-09	0.294962	6.0132e-08
ARPC2	4.55175e-09	0.354807	8.92842e-08
VAMP2	7.26684e-09	0.312478	1.37263e-07
C9orf16	1.26024e-08	0.312713	2.29544e-07
FTH1	1.4272e-08	0.257969	2.5099e-07
FXYD5	2.54744e-08	-0.260206	4.33065e-07
ARL6IP4	5.50829e-08	0.251263	8.88851e-07
NFKBIA	9.30654e-08	0.353952	1.43828e-06
GNG5	9.97997e-08	0.268854	1.497e-06
PTGDR	1.26068e-07	0.274383	1.83699e-06
YBX1	1.40844e-07	0.296938	1.99529e-06
IL32	1.62146e-07	-0.473531	2.18844e-06
STK17A	1.6306e-07	0.315717	2.18844e-06
HMGN1	2.2474e-07	0.229192	2.93891e-06
TSPO	2.61619e-07	0.281124	3.33565e-06
CYBA	3.32232e-07	0.185096	4.09483e-06
TPST2	3.37222e-07	0.25329	4.09483e-06
TMIGD2	5.02149e-07	0.196131	5.95572e-06
HSPA8	5.93377e-07	-0.252826	6.87778e-06
ATP5PB	6.42283e-07	0.136983	7.2792e-06
YWHAB	1.06095e-06	0.267927	1.17627e-05
TSC22D3	1.25801e-06	0.331428	1.36508e-05
DDX17	3.49351e-06	0.258871	3.56338e-05
MIF	4.68984e-06	0.299169	4.68984e-05
PNRC1	5.21109e-06	0.248455	5.01445e-05
SLC9A3R1	5.71462e-06	0.223325	5.3937e-05
PAXX	5.8464e-06	0.229886	5.3937e-05
PHB2	5.92249e-06	0.183158	5.3937e-05
IER2	6.32528e-06	0.316533	5.65946e-05
S100A11	8.97464e-06	-0.233826	7.83232e-05
RAP1B	2.50285e-05	0.259207	0.00020588
CCNI	3.48981e-05	0.201104	0.000278094
MALAT1	4.31657e-05	0.210078	0.000338684
ZFP36L2	5.46639e-05	0.0453764	0.000422403
CALR	5.85103e-05	0.168683	0.000445377
GAPDH	6.22621e-05	-0.206534	0.000466966
ACAP1	6.34806e-05	0.222231	0.000469204
GUK1	0.000110845	0.178614	0.000799775
PPDPF	0.000111341	0.240428	0.000799775
SF1	0.000119544	0.172281	0.000846768
CD99	0.000123648	0.21654	0.000863843
RCSD1	0.000127289	0.236607	0.000877259
RSL24D1	0.000150403	0.19997	0.00102274
NSA2	0.000194017	0.165968	0.00126857
RAC2	0.000272065	-0.12646	0.00173441
NME2	0.000323549	0.22037	0.00201232
ARHGAP9	0.000341724	0.179182	0.00209975
LY6E	0.000359601	0.228629	0.00218329
S100A10	0.000382098	0.210324	0.00226593
PSMA7	0.0003947	0.153864	0.00231376
HNRNPC	0.000422058	0.122417	0.00244602
VIM	0.000459249	0.248187	0.00263165
HNRNPDL	0.000554927	0.188751	0.00314459
MBP	0.000565434	0.211472	0.00316892
EIF4A1	0.000671302	0.166614	0.00372135
EEF2	0.000704163	-0.163781	0.00385974
PCBP2	0.000711404	0.184479	0.00385974
ATP6V1G1	0.000832079	0.0872285	0.0044465
SET	0.000836987	0.175525	0.0044465
ARL4C	0.00102365	0.191875	0.00537536
HNRNPF	0.00103291	-0.0567344	0.00537536
ATM	0.00106273	0.165256	0.00541762
NAP1L1	0.00106708	0.12241	0.00541762
PTGES3	0.0010729	-0.0050827	0.00541762
SRRM1	0.00112725	0.144809	0.00560303
CD48	0.00117729	0.177304	0.00577327
CD69	0.00120931	0.344538	0.00587381
AC004687.1	0.00159178	0.18992	0.007587
HNRNPA2B1	0.00173934	0.16995	0.00821356
LCP2	0.00209139	-0.113945	0.00978541
RAN	0.00212744	-0.087112	0.00986359
H3F3A	0.00221007	0.103717	0.0101544
GPX4	0.00223475	0.153489	0.0101761
DDIT4	0.00225687	0.16572	0.0101859
IFITM3	0.00244084	-0.228732	0.0109195
CDC42	0.00246759	0.0697697	0.0109432
HINT1	0.0025662	-0.1377	0.0112824
GZMM	0.00269422	0.221338	0.011744
UBXN1	0.00274763	0.0980733	0.0118753
PABPC1	0.00379703	-0.118114	0.0160878
RACK1	0.0038169	-0.12525	0.0160878
ATP5ME	0.00398261	0.144504	0.0166486
KLRC3	0.00435533	0.161855	0.017913
N4BP2L2	0.00447441	0.147523	0.0181908
ATP5MC2	0.00494857	-0.150506	0.0195856
APOBEC3G	0.004954	0.0691481	0.0195856
CD52	0.00573943	-0.170489	0.0223443
EDF1	0.00625128	0.073404	0.0241527
EIF3K	0.00636061	0.00128004	0.0243903
PSME1	0.00714419	-0.130536	0.0271906
RBM3	0.00748566	0.133319	0.0281769
ATP5MD	0.00752792	0.129061	0.0281769
SEC61G	0.0075691	0.111603	0.0281769
CRIP1	0.00796911	0.171411	0.0293625
HLA-C	0.00800272	0.165724	0.0293625
EEF1G	0.00814978	-0.118411	0.0295414
NACA	0.00824075	-0.112446	0.0295414
FBL	0.00828318	0.157114	0.0295414
CLIC1	0.00837408	-0.126479	0.0296582
FAU	0.00868578	-0.0941909	0.0303407
UXT	0.00887014	0.089694	0.0307739
UQCR10	0.00931183	-0.0962876	0.0320881
COX8A	0.00952501	0.114453	0.0326024
CAPZB	0.0101754	0.150342	0.0345964
SNHG8	0.0103938	0.161422	0.0351048
ST13	0.0106894	0.146426	0.0358659
BTF3	0.0108108	0.00608358	0.0360359
ATP5F1B	0.0118765	0.0963196	0.0389355
GIMAP7	0.0119097	-0.162596	0.0389355
CTSW	0.012469	-0.13413	0.0405042
PTPRC	0.0129775	-0.143223	0.0418893
IL16	0.0145865	0.138468	0.046787
HCST	0.0150074	0.0759299	0.0478359
SRSF5	0.0158061	0.129091	0.0494547
TLN1	0.0163162	0.144299	0.0507395
IL2RG	0.0165357	0.128538	0.0511105
UBB	0.0172432	0.11747	0.0529762
ATP6V0E1	0.0174812	-0.0232419	0.0533856
HNRNPA3	0.0176778	0.101678	0.0536648
BIN2	0.0180994	0.131206	0.054479
SERF2	0.0181597	-0.103783	0.054479
OCIAD1	0.0184316	0.107825	0.0549714
LCP1	0.0199789	0.129705	0.0590891
PLAC8	0.0208191	0.154479	0.0606727
COX6A1	0.0218316	-0.0377482	0.0632382
THRAP3	0.0219474	0.099747	0.0632382
CALM2	0.0226753	0.0997914	0.0649686
DAZAP2	0.0229883	0.0700564	0.0652565
COX4I1	0.0230317	-0.115197	0.0652565
AHNAK	0.0243191	0.00417974	0.0674061
OAZ1	0.0251642	-0.0982877	0.0689985
KMT2E	0.0258418	0.0885343	0.0704776
EPC1	0.0260791	0.136565	0.0707464
UQCRQ	0.0269202	0.121271	0.0724258
SLC25A5	0.0269822	-0.010295	0.0724258
TRMT112	0.028408	-0.0441297	0.0758539
KLRB1	0.0290095	-0.123403	0.0770564
ANAPC16	0.0310338	0.0719879	0.0820063
PGK1	0.031279	-0.0259299	0.0822282
ANKRD12	0.0339736	0.106506	0.0875077
FUS	0.0342426	0.058948	0.0877574
APMAP	0.0352303	0.105615	0.0891476
HLA-F	0.0355565	0.140735	0.0891476
MBNL1	0.0356422	0.127925	0.0891476
TRBC2	0.035659	0.131734	0.0891476
CD164	0.0367399	0.0983134	0.0914017
ERH	0.0381439	0.106292	0.0944339
EVL	0.0384942	-0.130898	0.0948407
SUMO2	0.0405888	-0.00465537	0.0990739
PRRC2C	0.0406009	-0.043962	0.0990739
SPCS2	0.0412183	0.0949635	0.100102
COX5B	0.0427547	0.0898365	0.102953
EIF3L	0.0429964	0.0295031	0.102953
TXNIP	0.0437805	0.11783	0.104337
SLC25A3	0.0440177	0.12216	0.104414
CIRBP	0.0468741	0.0712747	0.110165
ARPC1B	0.0476687	0.0855213	0.111519
CMC1	0.0489557	0.182408	0.114006
EID1	0.0495467	0.106059	0.114615
HMGB1	0.0496666	0.0999555	0.114615
PFDN5	0.0498916	-0.082498	0.114616
ACTG1	0.050344	0.00922075	0.114961
TECR	0.0524641	0.118812	0.118919
GABARAP	0.0536045	0.0383241	0.120324
TSTD1	0.0540916	0.0755179	0.120324
BZW1	0.0542455	0.110465	0.120324
EEF1D	0.054319	-0.0861675	0.120324
BRK1	0.0547131	-0.0078814	0.120324
OST4	0.0565159	0.00599553	0.123704
COMMD6	0.0570783	-0.0878348	0.124401
PRF1	0.0616596	-0.0336998	0.133814
TRAPPC1	0.0630314	0.0323625	0.136212
SAP18	0.0646188	0.0787223	0.139053
LDHB	0.0650964	-0.11757	0.139492
SRSF3	0.0654454	0.0522509	0.139653
EEF1A1	0.0668013	-0.0545111	0.141953
HSP90B1	0.0731502	0.0486308	0.154159
PRDX5	0.0748652	0.109377	0.157124
KLRF1	0.0752541	0.0849325	0.157293
ATP5F1C	0.0801038	0.106132	0.166747
TMEM50A	0.0841231	0.0833905	0.173695
PPP1CA	0.0856429	0.0681471	0.17612
SH3BGRL3	0.0862769	-0.0531771	0.176712
CCL5	0.087564	0.200752	0.178631
RNASEK	0.0901975	0.0261272	0.18327
ID2	0.0915605	0.125155	0.185301
SF3B2	0.0939759	-0.0106433	0.189438
TPI1	0.0955753	-0.0289871	0.191903
FYB1	0.0967848	0.0938448	0.19357
ENO1	0.102023	0.00160968	0.201672
ATP5F1A	0.103669	0.0675724	0.204136
GNLY	0.106444	0.109901	0.208793
HNRNPK	0.107652	-0.0700342	0.210354
TAGLN2	0.109827	-0.030583	0.213673
SNRPD2	0.110539	-0.0923304	0.213673
CD44	0.110607	0.0737866	0.213673
NDUFA1	0.111076	-0.00762229	0.213768
CD37	0.112344	-0.0465273	0.215396
ARHGDIA	0.121924	0.080383	0.232889
UQCR11	0.123344	0.0419804	0.234722
RHOC	0.125921	0.0974982	0.238735
PNISR	0.127852	0.0838714	0.241498
EIF4B	0.129728	0.0875445	0.243596
NDUFA4	0.129918	0.0616221	0.243596
PRMT2	0.132781	0.0888401	0.248053
CD247	0.136348	0.124908	0.253435
LITAF	0.136656	-0.102246	0.253435
EIF3D	0.142062	0.0562913	0.261527
DRAP1	0.142558	0.0721942	0.261527
IFITM2	0.143452	-0.102739	0.262224
B2M	0.145268	-0.0531923	0.264596
DBI	0.146647	-0.057923	0.266157
UCP2	0.149242	0.0851886	0.269906
CORO1A	0.150971	-0.0731805	0.272068
SKP1	0.15228	0.0771504	0.273461
COX7C	0.154584	0.0530668	0.276624
RSRP1	0.159994	0.101858	0.284311
ARPC3	0.160803	-0.0343925	0.284755
NEDD8	0.169125	-0.0469713	0.298456
LSM7	0.174379	0.0812245	0.305453
RBM39	0.174887	0.0535469	0.305453
ATP5IF1	0.176792	0.0806354	0.307726
LAMTOR4	0.177559	0.070968	0.30801
EMP3	0.178265	-0.0798549	0.308188
SUB1	0.179454	-0.025794	0.309195
APRT	0.181317	0.0490235	0.310444
ICAM3	0.181397	0.0374165	0.310444
NDUFA13	0.185815	0.0838977	0.313341
VPS28	0.186225	0.0866669	0.313341
TMA7	0.186303	0.0526188	0.313341
CLEC2B	0.186768	0.0740308	0.313341
ATP5MG	0.188265	-0.0547125	0.313879
RBM8A	0.188775	0.0783729	0.313879
SON	0.193559	0.0756409	0.319466
ATP5MC3	0.19447	-0.0748392	0.319934
CD63	0.195938	0.0688335	0.321313
CD74	0.203376	-0.109397	0.33138
HSP90AB1	0.206498	-0.0192979	0.335395
PSMB1	0.207385	0.0780855	0.335767
TMSB10	0.208305	-0.0649406	0.336188
SRGN	0.212098	0.0606396	0.341231
RABAC1	0.213172	0.0688825	0.34188
COX6B1	0.216049	-0.0359514	0.343274
NDUFA3	0.216061	0.0332277	0.343274
H3F3B	0.218711	0.0778672	0.346405
SEC11A	0.220881	0.0654528	0.348759
DOK2	0.224656	0.0835135	0.353625
DHRS7	0.225624	0.0484951	0.354056
YWHAZ	0.231528	-0.0471658	0.362206
LDHA	0.236047	-0.0807687	0.368146
MYL6	0.239659	-0.0613483	0.371508
NDUFB7	0.24122	-0.0179113	0.372794
MYL12A	0.246353	-0.0171917	0.378434
TRDC	0.248198	0.0392275	0.378798
COX6C	0.248286	-0.00571379	0.378798
POLR2L	0.248818	0.0650524	0.378798
XCL2	0.250115	0.122615	0.379639
RHOA	0.25123	0.00583227	0.3802
CD53	0.252906	0.0434639	0.381603
CHCHD2	0.254416	0.0177569	0.381624
C9orf78	0.255826	0.030146	0.382613
HIGD2A	0.263095	0.00302191	0.392148
CUTA	0.263739	-0.0369274	0.392148
C4orf3	0.265038	-0.0751314	0.392934
LIMD2	0.283363	0.036225	0.417056
RNF213	0.283762	0.00559329	0.417056
EIF1	0.285388	0.0510236	0.418241
ATP5MF	0.286618	-0.00383323	0.41884
EEF1B2	0.288015	-0.0395039	0.419679
UBC	0.292717	0.0159019	0.424106
EIF3E	0.296626	0.0491942	0.428553
XCL1	0.299933	0.148738	0.430737
CCND3	0.300671	0.0791985	0.430737
ARPC5	0.302776	-0.00604417	0.432537
PSMB9	0.305627	0.0184868	0.435391
PSMB8	0.308607	-0.011403	0.43841
PSMB10	0.311234	0.0147141	0.440914
GZMA	0.313919	0.0129738	0.443486
MYL12B	0.314906	-0.0264244	0.443652
C12orf57	0.319823	0.0870407	0.449029
STK4	0.320483	0.0772772	0.449029
ELOB	0.323094	-0.0373337	0.451446
CST7	0.326025	-0.0703577	0.454297
ATP5F1E	0.327572	0.0339267	0.454399
RARRES3	0.32788	-0.0947985	0.454399
NPM1	0.331978	-0.0563908	0.458831
OSTF1	0.335975	-0.00139985	0.462089
C1orf162	0.336147	0.0674219	0.462089
ITGB2	0.341887	-0.053261	0.468716
ARF1	0.344378	0.0699285	0.469607
PRR13	0.356168	-0.0783283	0.483101
MORF4L1	0.363127	0.00781651	0.491232
TPM3	0.3711	0.0676211	0.50069
KRTCAP2	0.373578	0.00988029	0.502704
PARK7	0.376944	-0.0206372	0.505821
GIMAP4	0.378292	-0.0778557	0.505821
TUBB	0.379862	-0.0413978	0.505821
S100A6	0.389145	0.0423715	0.516833
TPT1	0.390279	0.0533038	0.516992
C11orf58	0.394457	0.0624069	0.521174
EIF4A2	0.402104	-0.0362775	0.529722
2021-09-06	0.407867	0.010022	0.534736
SPCS1	0.41024	-0.0106433	0.536467
HMGN3	0.413014	0.0258667	0.538713
SSR4	0.424795	-0.0185242	0.552668
SRSF7	0.437525	0.0570096	0.566531
CNBP	0.43793	-0.0460431	0.566531
PTMA	0.438784	0.0136274	0.566531
UBE2D3	0.442173	0.0451723	0.569466
SOD1	0.443591	-0.0395339	0.569852
NKG7	0.445234	-0.0271987	0.570526
HIST1H4C	0.446971	-0.0990981	0.571316
CD2	0.457456	-0.0135149	0.582729
EIF3H	0.458185	-0.00932856	0.582729
SELENOH	0.46225	0.0599566	0.585025
GPSM3	0.462285	-0.0152532	0.585025
GSTP1	0.464121	-0.0258546	0.585895
MRPS21	0.471947	0.0258997	0.594304
COX7A2	0.473152	-0.0309796	0.594353
SRP14	0.476008	-0.0331587	0.596472
SH3BGRL	0.478497	0.0483362	0.598121
CDC37	0.487841	0.0145889	0.60831
HSP90AA1	0.492807	0.0562447	0.613004
TMEM59	0.497813	-0.0250321	0.617724
ERP29	0.499342	-0.0633222	0.618118
ANXA6	0.500564	0.0538002	0.61813
SSR2	0.508967	-0.0538758	0.626988
PPIB	0.512162	-0.0134991	0.627777
CNN2	0.513504	0.0790002	0.627777
UQCRB	0.513591	0.0214449	0.627777
CD300A	0.521171	-0.0196048	0.632998
H2AFZ	0.522526	0.026602	0.632998
LCK	0.523441	-0.0483788	0.632998
NDUFS5	0.523775	0.0112387	0.632998
SLC25A6	0.529193	-0.0463258	0.638034
TOMM7	0.539044	-0.0110452	0.648378
UQCRH	0.541875	-0.0450966	0.65025
BST2	0.547605	0.0187735	0.655583
TRAF3IP3	0.551883	0.0235947	0.659158
IQGAP1	0.557537	0.0527975	0.664355
LSP1	0.560537	0.00290535	0.666373
PPIA	0.565682	-0.0557996	0.669369
ALDOA	0.595051	-0.0248645	0.697646
MSN	0.603352	0.0337296	0.705756
HLA-B	0.608396	-0.0559494	0.708493
ARHGDIB	0.608553	0.0409156	0.708493
CXCR3	0.614132	0.0179134	0.711835
WDR83OS	0.621842	0.0282061	0.719137
S100A4	0.631206	-0.0108959	0.727912
DAD1	0.632284	0.0464065	0.727912
CAP1	0.643543	0.0121275	0.737543
CFL1	0.649009	0.0507051	0.74214
CTSC	0.653012	-0.0307362	0.745047
NDUFB2	0.678403	0.0134366	0.772289
SH2D1B	0.6832	0.00454403	0.773697
HLA-A	0.684905	-0.0273697	0.773697
GMFG	0.685391	-0.0170008	0.773697
HCLS1	0.687585	0.000604312	0.773697
SRP9	0.687879	-0.0375322	0.773697
DDX5	0.688742	0.0255709	0.773697
C19orf53	0.695574	-0.0261451	0.779655
LAPTM5	0.704362	0.0154212	0.786167
VAMP8	0.704467	-0.0296822	0.786167
SELL	0.710158	-0.00218469	0.790787
HOPX	0.715223	-0.00702713	0.794693
PDCD4	0.719813	-0.0112701	0.798053
HMGN2	0.728188	0.046477	0.803844
IL2RB	0.732465	0.0198472	0.806819
CD7	0.735017	0.0263543	0.807418
UBL5	0.736175	0.0210688	0.807418
TMEM258	0.74194	0.0222351	0.810255
TAPBP	0.761936	-0.0282387	0.830314
HLA-E	0.766097	0.0196747	0.833069
NCL	0.768899	0.00797724	0.834337
BSG	0.772901	0.0203857	0.836899
ZFP36L1	0.781266	-0.0466198	0.844164
ACTR3	0.791412	0.0285473	0.848556
ARL6IP5	0.791568	0.0328264	0.848556
FCER1G	0.791575	-0.0460341	0.848556
HNRNPA1	0.794561	0.00708072	0.849531
EIF3G	0.800263	0.0258784	0.853837
KLRD1	0.807611	-0.0265983	0.859878
KLRC1	0.810904	0.00853251	0.860156
ATP5MPL	0.811246	0.0135833	0.860156
TMBIM6	0.837921	0.0253792	0.884761
TYROBP	0.845561	0.0165656	0.887496
SAMD3	0.845731	-0.0323985	0.887496
GZMK	0.852824	-0.0571925	0.893101
ZFAS1	0.863252	0.0121275	0.902169
PA2G4	0.881415	0.0180388	0.917391
NDUFB9	0.902295	0.0107574	0.935306
ATP5PF	0.943013	-0.01282	0.970314
IFITM1	0.943678	-0.00298949	0.970314
2021-09-07	0.949235	-0.0104393	0.974064
PSME2	0.953179	-0.0235229	0.976147
UBA52	0.957343	-0.0213014	0.977298
CAPG	0.962658	-0.0153846	0.97857
SERBP1	0.965139	-0.0130262	0.97857
SEC61B	0.969422	-0.000359104	0.980963
TMSB4X	0.982322	0.00593552	0.990088
FTL	0.986301	-0.00438709	0.992137

## Sheet: B cells
	p_val	avg_logFC	BH
HLA-DRB5	2.8339e-05	-0.794578	0.0121291
HLA-C	0.000138672	0.385136	0.0197839
RNASET2	0.000306711	0.348689	0.0262545
EIF5A	0.000536207	0.374213	0.0382495
SEC11A	0.000823697	-0.287682	0.0454377
NACA	0.00185739	-0.245677	0.0830923
SERP1	0.00198865	0.147636	0.0830923
TSC22D3	0.00231524	0.605707	0.0830923
PLP2	0.00232969	-0.174742	0.0830923
PET100	0.00283467	0.235566	0.0875825
ELF1	0.00297403	0.252958	0.0875825
PPIG	0.00329564	0.318454	0.0875825
SLC25A6	0.00342193	-0.343343	0.0875825
CCNL1	0.00347874	0.321011	0.0875825
YWHAB	0.0043026	0.382737	0.0992214
ANP32A	0.00453179	0.198909	0.0992214
SYNGR2	0.00484224	0.436237	0.0992214
BTG1	0.00486834	0.469038	0.0992214
REL	0.00543497	0.298367	0.105735
SF3B1	0.00612594	0.25814	0.113996
LRRFIP1	0.00640588	0.251314	0.114238
SMCHD1	0.00684829	0.311154	0.117243
RNPS1	0.00715811	0.235566	0.117834
EEF1B2	0.00861118	-0.192372	0.131075
MALAT1	0.00885587	0.330317	0.131075
ISCU	0.00896377	0.402035	0.131075
TCEA1	0.00918751	0.216223	0.131075
KMT2E	0.00983616	0.261571	0.132907
HNRNPA0	0.0125939	0.306577	0.154005
CYBA	0.0133222	0.240385	0.156278
HMGN1	0.01351	0.280935	0.156278
EIF3F	0.0146165	0.279271	0.164628
TRIR	0.0187344	0.338571	0.205598
TMSB4X	0.0199086	-0.347179	0.211544
PDLIM1	0.0202647	0.214243	0.211544
UBE2I	0.0212687	0.223144	0.211555
TUBA1B	0.0214651	-0.530912	0.211555
SARAF	0.0225305	0.385584	0.21429
CCNI	0.0231033	0.333379	0.214961
CUTA	0.0238556	0.163768	0.217239
TOMM20	0.0257209	0.180962	0.229345
FTH1	0.028628	0.277211	0.245056
PNRC1	0.0319996	0.127733	0.268546
SF1	0.033951	0.251314	0.270811
SERBP1	0.0347194	-0.224312	0.270811
COX6B1	0.0348005	-0.0979255	0.270811
ARF1	0.0377063	-0.229759	0.288184
REEP5	0.040589	0.219136	0.304774
ENO1	0.0432346	-0.272644	0.319042
KLF6	0.0476582	0.362905	0.345724
APRT	0.0496198	-0.175978	0.353955
TAF1D	0.0513531	0.165411	0.360313
FXYD5	0.0529057	-0.287682	0.36522
EIF4A2	0.0543681	-0.235038	0.366533
CD48	0.0589931	0.183741	0.382561
UBE2D2	0.0599862	0.190104	0.383195
ACTG1	0.0614916	-0.265968	0.384697
HLA-DPB1	0.0620189	-0.373543	0.384697
S100A4	0.0643516	-0.278533	0.387922
PFN1	0.0661188	0.248517	0.388722
ENSA	0.0663556	0.180697	0.388722
PABPC1	0.0677059	-0.148057	0.388722
FAM49B	0.0681172	0.117783	0.388722
SNHG8	0.0722371	0.282086	0.401526
HSP90AA1	0.0748438	0.233467	0.410681
DAZAP2	0.0758106	-0.294462	0.410721
COX5B	0.0769943	0.224267	0.411384
LIMD2	0.0778554	0.103598	0.411384
ZFAS1	0.0834906	0.211896	0.426411
MYL12A	0.0836882	-0.218689	0.426411
LSP1	0.085729	0.056298	0.431671
ARPC1B	0.0874722	-0.337107	0.434544
SRRM1	0.0883302	0.174941	0.434544
ZFP36	0.0907924	-0.421213	0.441581
RCSD1	0.0926316	0.340927	0.442898
CD82	0.0941675	0.117783	0.442898
SERPINB1	0.0983155	0.183166	0.457284
ARPC3	0.0994497	-0.220284	0.457284
HSP90AB1	0.100431	0.2464	0.457284
B2M	0.1042	0.108033	0.465114
EPC1	0.104325	0.180697	0.465114
ANAPC16	0.113554	-0.193066	0.497991
SH3BGRL3	0.114731	-0.190518	0.497991
EIF3G	0.115297	-0.122602	0.497991
SSR2	0.1165	0.0475788	0.497991
HNRNPA1	0.117972	-0.152763	0.497991
OST4	0.120865	-0.051509	0.497991
PPIA	0.12252	-0.122535	0.497991
LINC00926	0.124785	0.0901315	0.497991
GAPDH	0.124949	-0.201648	0.497991
NOP53	0.124966	0.251314	0.497991
NCL	0.126626	0.216518	0.497991
ATP6V0E1	0.130718	0.0224729	0.498888
COPE	0.130893	-0.152137	0.498888
PPIB	0.132592	0.0744862	0.498888
ERH	0.132881	0.182322	0.498888
MIF	0.13459	0.204043	0.50091
HIF1A	0.135989	0.181499	0.501752
CXCR4	0.14241	0.293491	0.51569
PSME1	0.143412	0.14095	0.51569
UCP2	0.144555	-0.246341	0.51569
EDF1	0.145791	0.126517	0.51569
PRDX1	0.151482	0.0495748	0.522554
BRK1	0.15504	-0.172704	0.522554
EIF3K	0.155374	-0.0344088	0.522554
PRDX5	0.157415	0.0278348	0.522554
OAZ1	0.157735	0.11043	0.522554
ANKRD44	0.157942	0.154597	0.522554
LTB	0.16194	0.348987	0.522554
CFL1	0.162017	-0.171014	0.522554
EEF1D	0.162332	-0.110918	0.522554
ISG20	0.162382	-0.0610962	0.522554
SEC61B	0.16916	-0.04652	0.535369
ARHGDIB	0.170117	-0.0416939	0.535369
TXNIP	0.174414	0.367955	0.544883
PRRC2C	0.179247	0.128956	0.548124
YBX1	0.181318	0.179818	0.548124
RAB5C	0.183125	0.155523	0.548124
FUS	0.183784	0.186776	0.548124
ERP29	0.184289	-0.190518	0.548124
PFDN5	0.185061	-0.122397	0.548124
CD79B	0.186832	-0.294327	0.548124
JUNB	0.186977	0.0618244	0.548124
SSR4	0.190891	-0.193997	0.552035
TBCA	0.195364	-0.148846	0.559284
HLA-DMA	0.19873	-0.160311	0.559284
TRMT112	0.199633	0.137392	0.559284
ATP5MD	0.201646	0.105044	0.56042
STK4	0.209959	0.154597	0.576042
CYCS	0.218861	0.117783	0.596639
C11orf58	0.2228	0.0578849	0.603535
TMA7	0.234185	0.168108	0.616432
S100A6	0.234277	-0.269555	0.616432
HNRNPK	0.234763	-0.144581	0.616432
NPM1	0.238361	0.0220161	0.617203
UBB	0.238951	0.0624329	0.617203
CNN2	0.240803	-0.147593	0.617203
HLA-B	0.240825	-0.173313	0.617203
NCF1	0.243576	0.235566	0.620539
NDUFA4	0.247664	-0.166954	0.627219
BTG2	0.249323	-0.129779	0.627707
CORO1A	0.254095	-0.193108	0.63598
CD79A	0.270343	0.175307	0.668825
TPI1	0.273994	-0.154632	0.67075
NAP1L1	0.274255	0.108481	0.67075
COMMD6	0.279031	-0.0323692	0.672568
RBM39	0.280259	0.168555	0.672568
HSP90B1	0.280806	0.139523	0.672568
MYL6	0.282266	-0.121555	0.672568
HNRNPA3	0.283376	-0.0645385	0.672568
HINT1	0.285231	-0.152805	0.672568
CDC42	0.286364	0.107631	0.672568
ST13	0.292435	0.155171	0.672568
POLR2L	0.293231	0.130686	0.672568
EIF3D	0.293856	0.151306	0.672568
ALDOA	0.298866	-0.109434	0.679072
ARL6IP5	0.301455	0.161268	0.679072
PTPN6	0.305319	-0.0945496	0.679072
LCP1	0.305922	0.0290549	0.679072
HLA-DRB1	0.307581	0.125458	0.679072
HIST1H4C	0.308125	0.163945	0.679072
ATP6V1F	0.309877	0.117783	0.679072
PDE4B	0.310977	-0.169899	0.679072
HLA-DMB	0.317438	-0.110001	0.689663
ZFP36L1	0.32888	0.105588	0.710413
SRSF7	0.330309	0.107833	0.710413
ATP5ME	0.334675	0.141314	0.711428
SYF2	0.337035	0.142476	0.711428
SRP14	0.341058	-0.0374576	0.711428
NME2	0.343827	-0.16508	0.711428
PSMB9	0.34758	0.0890729	0.711428
RAC2	0.348018	-0.111591	0.711428
SON	0.348282	0.126517	0.711428
LDHB	0.349266	-0.0874801	0.711428
HIGD2A	0.350098	0.135175	0.711428
PRR13	0.350456	-0.13815	0.711428
COX7A2	0.353492	0.108651	0.711428
EZR	0.354052	0.14104	0.711428
RACK1	0.358478	0.0679873	0.71471
TMEM258	0.36115	0.071263	0.71471
MORF4L1	0.362946	0.0182534	0.71471
HLA-DRA	0.365359	-0.080129	0.71471
PTPRCAP	0.365591	0.156569	0.71471
BANK1	0.365704	0.181635	0.71471
GDI2	0.372056	-0.143101	0.720968
SP100	0.372292	0.0810817	0.720968
CHCHD2	0.387421	0.0180837	0.74357
HMGN2	0.393681	0.125163	0.749702
ATP5F1E	0.394606	0.130104	0.749702
CNPY3	0.397546	0.0474022	0.749702
CNBP	0.39819	0.110716	0.749702
UQCR11	0.400821	0.117783	0.749702
2021-09-06	0.401126	-0.126414	0.749702
ACTB	0.404175	0.0215849	0.752116
GPSM3	0.407726	-0.0351246	0.752977
PPDPF	0.411075	0.161458	0.752977
PHB2	0.411081	-0.04652	0.752977
PKM	0.411866	-0.134713	0.752977
SPCS1	0.413434	0.0631246	0.752977
FTL	0.416116	-0.140243	0.754651
RHOG	0.423908	-0.0379715	0.765538
HLA-DPA1	0.426007	-0.223675	0.766097
GNG5	0.434961	0.152072	0.778927
EIF3E	0.438858	-0.0694285	0.779878
FDFT1	0.439137	0.171272	0.779878
C12orf57	0.443577	-0.0483438	0.784508
PCBP2	0.447546	0.117783	0.78827
SEC62	0.462141	-0.00955639	0.804358
ACTR3	0.462318	-0.118606	0.804358
VIM	0.466085	-0.163119	0.807629
C19orf53	0.473179	0.138836	0.812915
UBC	0.476501	0.141314	0.812915
EIF4B	0.485738	0.153185	0.817503
GSTP1	0.491408	0.247241	0.817503
EIF3L	0.500126	-0.0219789	0.820955
CD74	0.502919	-0.109324	0.820955
CDC37	0.504066	-0.102888	0.820955
HNRNPC	0.504465	0.127733	0.820955
HERPUD1	0.510735	0.152151	0.823846
SMDT1	0.512016	-0.125163	0.823846
TKT	0.513947	0.0463241	0.823855
TUBB	0.518977	-0.0502087	0.826646
LAPTM5	0.520968	-0.0203673	0.826646
HLA-A	0.521482	-0.0936717	0.826646
CAP1	0.525693	-0.0870114	0.830246
SNU13	0.528761	0.106854	0.832021
TMSB10	0.533588	-0.0909054	0.835622
GABARAP	0.536288	-0.294197	0.835622
SP110	0.536907	0.0182534	0.835622
UBL5	0.543139	0.0756716	0.84223
BTF3	0.545088	-0.0723427	0.84223
RAN	0.557677	-0.0346856	0.851417
COX8A	0.558332	-0.0200007	0.851417
CALM1	0.558991	0.126294	0.851417
2021-09-07	0.566219	-0.08183	0.859368
PTMA	0.579342	0.0358659	0.8699
PTGES3	0.580414	-0.125839	0.8699
NDUFB2	0.58293	-0.0906182	0.8699
ATP5MG	0.584141	0.00858374	0.8699
CAPG	0.584454	-0.0718378	0.8699
EEF2	0.594573	-0.0490942	0.873868
NDUFB11	0.59619	0.0101524	0.873868
CD37	0.60328	0.105632	0.877885
HSPA8	0.606293	-0.117211	0.877885
H3F3B	0.607135	-0.0645385	0.877885
EEF1G	0.616093	0.0368463	0.884858
SAP18	0.619857	0.0728316	0.886218
TRBC2	0.626311	0.106733	0.886218
LGALS1	0.626795	-0.153252	0.886218
SELL	0.627382	-0.0477314	0.886218
CD52	0.631326	0.106121	0.886218
KRTCAP2	0.631534	-0.066646	0.886218
RNASEK	0.636898	-0.00896867	0.890824
PTPRC	0.641016	0.00796817	0.891774
IFITM2	0.641744	-0.153252	0.891774
EMP3	0.653704	0.11012	0.899631
GPX4	0.663419	0.108214	0.905729
TPM3	0.666479	-0.0967768	0.905729
TPT1	0.671347	-0.0719615	0.906424
UXT	0.675962	-0.0800427	0.907834
SKP1	0.676633	0.0611641	0.907834
DBI	0.679051	0.0962768	0.908231
CALM2	0.687167	0.34877	0.913377
GPR183	0.692077	0.117783	0.917055
HNRNPA2B1	0.698395	-0.00927584	0.922215
ATP5MC3	0.700841	-0.0453686	0.922215
SERF2	0.705672	-0.108926	0.923632
UBXN1	0.708907	-0.0132452	0.925037
TMBIM6	0.713311	0.0377403	0.926385
UBA52	0.717818	-0.0780788	0.926385
ANKRD12	0.719255	0.00484262	0.926385
CRIP1	0.727322	-0.114276	0.926385
UQCRB	0.728051	0.0387946	0.926385
HLA-DQA1	0.728793	-0.112395	0.926385
COX6C	0.733119	-0.00798635	0.926385
ATP5F1A	0.734796	0.0403964	0.926385
SRSF5	0.73557	0.0537612	0.926385
EIF3H	0.738847	0.0645385	0.926385
SUB1	0.739004	-0.0378703	0.926385
THRAP3	0.740872	0.0707155	0.926385
YWHAZ	0.741164	0.0613417	0.926385
DDX5	0.750383	0.0874777	0.933616
FAU	0.75502	-0.0595954	0.934393
ELOB	0.755373	0.0675212	0.934393
RBM3	0.763874	0.0471655	0.939478
HMGB1	0.774535	0.0643579	0.943156
POU2F2	0.778473	-0.0828877	0.943156
RSL1D1	0.780087	0.0747657	0.943156
EIF2S3	0.790217	-0.0332572	0.945953
SLC25A3	0.794424	0.0443556	0.945953
LSM7	0.797335	0.0596754	0.945953
ATP6V1G1	0.798568	0.0646732	0.945953
2021-09-09	0.799912	-0.0441863	0.945953
PNISR	0.800305	0.0611641	0.945953
ZFP36L2	0.804816	-0.139072	0.945953
MS4A1	0.807418	0.0436751	0.945953
CIRBP	0.809783	0.0372025	0.945953
COX7C	0.810085	-0.057528	0.945953
SELENOH	0.811133	-0.0253178	0.945953
SUMO2	0.821061	-0.0258597	0.952342
CD53	0.82762	0.0546041	0.957356
PPP1CA	0.833032	0.0670107	0.959091
HLA-DQB1	0.837945	0.0311488	0.961503
LAMTOR4	0.841098	-0.0624788	0.961687
SAT1	0.845786	0.0487902	0.961687
ARPC2	0.852483	0.0477155	0.961687
HLA-E	0.853433	0.0322609	0.961687
CD83	0.853835	-0.10158	0.961687
CLIC1	0.857662	-0.0454449	0.963463
SLC25A5	0.863482	-0.0615579	0.967462
ARPC5	0.867895	0.0559076	0.969867
COX6A1	0.882287	-0.027151	0.980725
CSDE1	0.885528	0.0471655	0.980725
ATP5MC2	0.891587	0.0440396	0.980725
PGK1	0.894032	0.035262	0.980725
H3F3A	0.895943	-0.0898563	0.980725
MEF2C	0.903882	-0.0215725	0.986891
SNX2	0.908565	0.0166869	0.98948
MYL12B	0.918706	-0.0180185	0.995459
HCLS1	0.924237	0.0259755	0.995901
SF3B2	0.925908	0.00271371	0.995901
UQCRH	0.926094	0.0261158	0.995901
HNRNPDL	0.93261	0.0164305	0.999938
SH3BGRL	0.94378	-0.0104713	0.999938
COX4I1	0.94702	-0.0363676	0.999938
EIF1	0.947075	0.0327318	0.999938
NSA2	0.95346	0.0156535	0.999938
ATP5F1B	0.969648	0.0112996	0.999938
SNRPD2	0.974082	0.0139862	0.999938
POLD4	0.975546	-0.0240472	0.999938
UQCR10	0.978955	-0.0429902	0.999938
CTSH	0.983144	0.0206193	0.999938
TOMM7	0.984968	-0.0489132	0.999938
EEF1A1	0.986569	0.0235418	0.999938
TAGLN2	0.995054	-0.0432287	0.999938
RHOA	0.999938	-0.016565	0.999938

## Sheet: Plasma
	p_val	avg_logFC	BH
CST3	1.98432e-07	1.18095	0.00010249
ITM2C	4.20772e-07	0.632609	0.000136905
EIF1AY	9.16565e-07	0.511345	0.000189362
DBI	1.76972e-05	-0.489012	0.0026116
TTC3	5.0987e-05	0.171337	0.00658369
IGKC	6.23952e-05	-0.371329	0.00716158
SARAF	7.70973e-05	0.424334	0.00796415
FTH1	8.5013e-05	0.73358	0.00798349
VIM	0.000107019	0.524179	0.00858401
HLA-A	0.000108027	-0.604039	0.00858401
LRRC26	0.000125752	0.398691	0.00890043
SSR1	0.000130357	0.080064	0.00890043
SERP1	0.000137858	0.584676	0.00890043
RUNX2	0.000159179	0.14808	0.00905085
JTB	0.000163456	0.405524	0.00905085
ATP5ME	0.000166472	0.360172	0.00905085
ARL6IP4	0.000371992	0.35236	0.017359
SMARCB1	0.000621461	0.306551	0.0256788
SRSF2	0.000702357	0.295855	0.0258487
TMEM19	0.00071026	0.208359	0.0258487
ELMSAN1	0.000731323	0.319821	0.0258487
CCDC50	0.000738694	0.393993	0.0258487
GUK1	0.000750689	0.245642	0.0258487
ATP6V0C	0.000882194	0.397665	0.0291176
PFN1	0.000901998	0.520182	0.0291176
DNASE1L3	0.000934034	-0.405182	0.0292381
RHOC	0.000962641	0.308162	0.0292473
AHNAK	0.00104519	0.407804	0.0306087
MYDGF	0.00106671	0.310141	0.0306087
PTPN2	0.0014512	0.274215	0.0369731
UGCG	0.00150326	0.361635	0.0369731
FNBP1	0.00161487	0.138886	0.0387945
FAM129C	0.00177247	0.292945	0.0406881
SEM1	0.00190238	-0.101381	0.0427208
GRB2	0.00228311	0.295341	0.0473247
DDAH2	0.00231677	0.0399219	0.0473247
ATP6V1F	0.00234802	-0.326877	0.0473247
LIMD2	0.00238227	0.279595	0.0473247
LIME1	0.00293773	0.33395	0.0551758
RNASET2	0.00314766	0.420309	0.0552553
TRIR	0.0031531	0.259578	0.0552553
LENG8	0.00315592	0.313108	0.0552553
HLA-C	0.00321982	0.407405	0.0554346
ZNF706	0.00336128	0.332127	0.0569213
DCK	0.00345925	0.315531	0.0576356
CD99	0.00367584	0.322551	0.0602722
COX5A	0.00385981	0.335538	0.0606705
NDUFB1	0.00387633	0.289159	0.0606705
TMSB4X	0.0051632	-0.247814	0.0780023
UBXN1	0.00521022	-0.314623	0.0780023
APP	0.0054503	0.327341	0.0804309
CYBA	0.00616998	0.442767	0.0897689
RHOF	0.00650826	0.223663	0.0933755
DAZAP2	0.00660192	-0.286513	0.0934217
TCF4	0.0068565	0.282941	0.095713
GLO1	0.00708185	0.132423	0.0975407
HDLBP	0.00728695	0.280743	0.0979355
HERPUD1	0.00730013	0.295219	0.0979355
VCP	0.007488	0.26143	0.099168
ARPC2	0.00790325	0.34232	0.103342
APPL1	0.0082573	0.215579	0.103614
UBA52	0.00836149	-0.225161	0.103614
NDUFB8	0.0083863	0.215079	0.103614
TMA7	0.0084181	0.299543	0.103614
ACTB	0.00856494	0.312575	0.103614
UNC93B1	0.00862616	0.123072	0.103614
POLB	0.00883644	-0.268814	0.10492
SELENOF	0.00984935	0.0936697	0.113898
ERN1	0.0101488	0.309264	0.113898
JCHAIN	0.0103231	-0.268002	0.113898
DTX2	0.0103644	0.222852	0.113898
CLIC3	0.0106873	0.363298	0.11621
PHB	0.0108889	0.231844	0.117169
KTN1	0.0112918	0.264248	0.119025
LINC00996	0.0115379	-0.311234	0.120276
BAX	0.0116767	0.24998	0.120276
TGFBI	0.0117598	0.24998	0.120276
AKNA	0.0119156	0.215079	0.120675
CAPRIN1	0.0123323	0.233278	0.123682
C1QBP	0.0126975	0.219539	0.124248
HLA-DQA1	0.0128802	0.333737	0.124248
ATP5F1E	0.0129786	0.114589	0.124248
NONO	0.0129901	0.0506172	0.124248
EIF1AX	0.0133117	0.14562	0.126156
HIGD2A	0.0137882	-0.29386	0.128612
UBE2J1	0.014339	0.278523	0.13124
TM9SF2	0.0143563	-0.186575	0.13124
GPSM3	0.0148506	-0.208595	0.134568
MRPS21	0.0151731	-0.211148	0.136294
CORO1C	0.0155199	-0.0611742	0.137185
EPC1	0.0156983	-0.247307	0.137427
PABPC1	0.0161057	0.180535	0.138979
SLC15A4	0.0164942	0.2518	0.138979
UFC1	0.0165202	-0.260003	0.138979
COPA	0.0166815	-0.241264	0.138979
MRPL34	0.0169518	0.074958	0.140089
MGAT4A	0.0171561	0.214613	0.140653
HNRNPC	0.0202522	-0.19528	0.164728
FAM49B	0.0212103	0.209443	0.171174
TAGLN2	0.0223274	-0.191551	0.178792
A1BG	0.0226084	0.248981	0.17965
ARID3A	0.0229115	0.207879	0.180669
FTL	0.0234839	-0.347332	0.182901
DAAM1	0.0239986	-0.0389511	0.185004
GTF3A	0.0242841	0.229273	0.185818
HINT1	0.0256286	-0.210106	0.193558
NDUFAF3	0.025753	0.231043	0.193558
PLP2	0.0258577	-0.174503	0.193558
EIF3F	0.0262258	0.274051	0.193571
SRA1	0.0262342	-0.234912	0.193571
DPP7	0.0265709	0.218284	0.194665
NCF1	0.0268136	0.275298	0.19506
TSPAN3	0.0273078	0.221393	0.197027
EIF4EBP3	0.028213	-0.235661	0.197027
BTG2	0.0284729	-0.454916	0.197027
NDUFB4	0.0284825	-0.170374	0.197027
YBX1	0.0289946	0.272934	0.198354
SCAMP2	0.0294335	-0.242145	0.200032
RTN4	0.029904	0.235092	0.201901
TMEM14C	0.0300999	-0.0964424	0.201904
HIST1H4C	0.031354	0.196755	0.20762
OST4	0.0321568	-0.199044	0.21024
TALDO1	0.0330234	-0.255568	0.210931
SEC61A1	0.0330287	0.0890727	0.210931
COPG1	0.0330793	0.211412	0.210931
ARHGAP17	0.0344753	0.242012	0.216678
TPT1	0.0348322	-0.177177	0.216678
CCR2	0.0349165	0.237122	0.216678
DDT	0.0356441	0.278748	0.216997
GPX4	0.035711	-0.219543	0.216997
HLA-DPB1	0.0365335	-0.200123	0.219855
MLEC	0.0368738	0.197806	0.219855
STX7	0.0370194	0.0767911	0.219855
NUCB1	0.0370328	-0.0699627	0.219855
COMT	0.0374847	0.20661	0.221267
AP1S2	0.0378688	0.117107	0.221849
NBPF26	0.0380467	0.231343	0.221849
BCL11A	0.0386455	0.184885	0.22226
RAB10	0.0387287	0.14808	0.22226
H2AFY	0.0390041	0.230178	0.222603
TRAPPC1	0.0396502	-0.167717	0.222642
ANXA11	0.0400471	0.113614	0.222642
CPNE3	0.0405133	0.00177405	0.222642
ZC3H15	0.0405195	0.0808602	0.222642
P4HB	0.0410502	0.211772	0.223403
DDIT4	0.0410906	-0.299585	0.223403
SFPQ	0.0418399	0.23398	0.226286
NDUFB2	0.0424637	-0.221082	0.228464
COX6B1	0.0450515	-0.182769	0.241131
MYO1E	0.045935	0.1347	0.241495
SF3B2	0.0459564	-0.212154	0.241495
SELENOT	0.046014	0.230178	0.241495
TAPBP	0.0463284	-0.121098	0.241495
PGK1	0.0467073	-0.177246	0.241495
SYNGR2	0.0468266	0.173874	0.241495
TECR	0.0468362	-0.15228	0.241495
FEZ2	0.0469899	0.247	0.241495
AC004846.1	0.048446	0.160644	0.247746
CD36	0.048793	-0.153301	0.248291
CAPZA1	0.0507901	0.173019	0.256646
ARHGAP4	0.0509316	0.20437	0.256646
COX6A1	0.0518091	-0.182711	0.2598
PSME1	0.0529154	-0.252553	0.263203
YWHAB	0.0529972	0.21124	0.263203
SNRPN	0.0533884	-0.117264	0.263877
HNRNPDL	0.0536879	0.213311	0.264093
IRF8	0.0546085	0.172563	0.265497
TMEM109	0.0546355	0.0887121	0.265497
XBP1	0.0547443	0.212684	0.265497
GDI2	0.0552404	-0.18436	0.265954
HSP90AB1	0.0553534	-0.275371	0.265954
HNRNPA1	0.055841	-0.21188	0.267054
LAIR1	0.0565105	0.166504	0.269011
CD2AP	0.0570623	0.198596	0.270391
PHYKPL	0.0573697	0.168987	0.270607
NDUFS6	0.0576511	0.181103	0.270698
CDCA7L	0.0601029	0.0434096	0.280031
SLC25A6	0.060181	-0.214255	0.280031
AP3S1	0.0652674	0.123579	0.30149
SNRPB	0.0653764	-0.206741	0.30149
USF2	0.0659112	0.0916278	0.302606
ARL6IP5	0.0683555	-0.220495	0.311061
MRPL57	0.0684847	0.116367	0.311061
TPI1	0.0686562	-0.248194	0.311061
TGFBR2	0.0692812	0.210759	0.311418
EIF4G1	0.0696395	0.14562	0.311418
NFATC2IP	0.0696395	0.14562	0.311418
PNISR	0.0700448	0.209629	0.31188
PFDN5	0.0724298	-0.192552	0.321097
STXBP2	0.0730035	-0.0531848	0.321097
ARF5	0.0735639	0.147486	0.321097
LAMP5	0.0737412	-0.166764	0.321097
EEF1B2	0.0740422	-0.173221	0.321097
CFL1	0.0741734	-0.144958	0.321097
SLIRP	0.0742906	0.157705	0.321097
MIIP	0.0755442	0.19014	0.324893
DNAJC4	0.075798	0.209222	0.324893
CHCHD1	0.0768266	0.136652	0.327942
EEF1A1	0.0779269	-0.118573	0.329118
TMEM230	0.0780442	0.093371	0.329118
NSA2	0.078058	0.218995	0.329118
ARHGAP27	0.0786034	0.145162	0.33007
CNDP2	0.0795499	0.177237	0.332693
WDR1	0.080566	0.133137	0.335583
UBB	0.081364	-0.132421	0.337546
MAP1LC3B	0.0840208	0.123579	0.346345
CD4	0.0841555	-0.167717	0.346345
RRBP1	0.084963	0.131231	0.348281
B2M	0.0853442	-0.159867	0.348461
PSMB10	0.0857663	-0.201193	0.348806
UQCRQ	0.0867358	-0.0977191	0.350661
CACYBP	0.0882393	0.124928	0.354674
SUMO1	0.0892653	-0.152982	0.356757
H2AFZ	0.0900677	-0.239543	0.356757
PSMA6	0.0901668	-0.185044	0.356757
B4GALT1	0.090602	0.239762	0.356757
NHP2	0.09133	0.0188685	0.356757
QKI	0.0914893	0.183798	0.356757
WAC	0.0917301	0.171138	0.356757
ARHGAP9	0.0918657	0.190437	0.356757
FCER1G	0.0936377	-0.296088	0.362033
MLF2	0.0939254	0.0888271	0.362033
PRR13	0.094345	-0.222294	0.362299
DNAJC8	0.0954272	-0.157022	0.364375
GLRX	0.0958648	-0.16018	0.364375
ST6GALNAC4	0.0959438	0.0633202	0.364375
MPEG1	0.0968984	0.16878	0.365597
DSTN	0.0976747	0.148628	0.365597
KIF5B	0.0977406	0.074958	0.365597
RNF130	0.0978785	0.20119	0.365597
COX4I1	0.0980353	-0.158418	0.365597
TMED9	0.0986662	-0.00816019	0.366627
PRPF38B	0.100984	0.140758	0.37309
SCAND1	0.104847	0.174679	0.385435
SAMHD1	0.105973	0.217413	0.388191
LAMTOR1	0.106693	-0.0134669	0.388279
MEF2C	0.106749	0.0934793	0.388279
EIF4A1	0.108207	0.167479	0.39084
HMGN1	0.108209	0.237748	0.39084
SIDT1	0.108978	-0.193966	0.392243
ACTN4	0.111628	0.179799	0.399002
TOMM7	0.112454	-0.181802	0.400569
PDIA3	0.11293	0.204272	0.400882
NDUFA1	0.113906	0.161043	0.402961
SPCS3	0.114696	-0.129977	0.404372
PIK3CD	0.116623	0.0791277	0.407757
C12orf75	0.117036	0.186591	0.407757
PSMB2	0.1171	0.0438698	0.407757
TMEM8B	0.117235	0.182614	0.407757
ENO1	0.117921	-0.123102	0.408627
HNRNPF	0.118276	-0.198704	0.408627
NBDY	0.119019	-0.121713	0.409822
FXYD5	0.119636	-0.208189	0.410577
AP2S1	0.120605	-0.137478	0.411153
TRMT112	0.1208	0.090478	0.411153
CLINT1	0.120998	0.174873	0.411153
MAP4K1	0.121531	0.16576	0.41161
COX8A	0.122519	-0.147901	0.413601
RNASEH2B	0.12357	0.15945	0.413835
GSTP1	0.123729	-0.189429	0.413835
TAF7	0.12379	0.150865	0.413835
PPP1CA	0.124561	-0.205532	0.414072
EDF1	0.124663	-0.192613	0.414072
PTPRC	0.125735	-0.106295	0.416296
PHPT1	0.128803	0.0841736	0.42509
FERMT3	0.131027	0.176497	0.429734
SRRM2	0.131215	0.130094	0.429734
UQCRH	0.131458	-0.17267	0.429734
TOMM20	0.132262	-0.114663	0.430612
LGALS1	0.132711	0.221169	0.430612
CAPG	0.132977	0.0421253	0.430612
PACSIN1	0.13407	0.182194	0.432748
SLC35C2	0.134474	0.163211	0.432748
COPE	0.137159	-0.172799	0.435485
SCAF11	0.137435	0.0948544	0.435485
HSP90AA1	0.137836	0.0386711	0.435485
H3F3B	0.138284	-0.230786	0.435485
TPM3	0.138489	-0.148484	0.435485
PA2G4	0.138823	-0.189196	0.435485
ATP6V1G1	0.138846	-0.149952	0.435485
COX16	0.138941	-0.149754	0.435485
GLIPR1	0.139119	-0.118873	0.435485
STARD7	0.140198	0.1524	0.436013
ANTXR2	0.140434	0.14808	0.436013
BTG1	0.140993	0.272064	0.436013
HLA-DRB5	0.14132	-0.21913	0.436013
FCHSD2	0.141398	0.210323	0.436013
ARPC4	0.14216	0.142622	0.437058
RBMX	0.14422	0.132813	0.442073
POLD4	0.145416	-0.178491	0.442127
MAPKAPK2	0.145521	0.162724	0.442127
PRRC2A	0.147703	0.172109	0.447003
CYCS	0.148198	0.15558	0.447003
OSTC	0.148424	-0.0546656	0.447003
PARVG	0.152196	-0.148669	0.45703
GLG1	0.15317	0.158066	0.458621
METAP2	0.154977	0.161969	0.462692
FAM213A	0.156402	0.0188685	0.464251
TNFRSF21	0.156732	0.0132347	0.464251
SNHG8	0.157711	0.147123	0.465472
SH3BGRL	0.159358	-0.110023	0.467979
ILF2	0.159466	0.0622189	0.467979
AC119428.2	0.160034	-0.135282	0.468316
HYOU1	0.16055	0.174873	0.468497
PYCARD	0.161805	0.189494	0.47083
LAMTOR5	0.162373	-0.149012	0.471157
SRP72	0.163379	-0.157022	0.471425
MINOS1	0.164978	-0.161393	0.474187
SMIM5	0.165254	-0.215848	0.474187
COX5B	0.165936	0.0603682	0.474826
FKBP1A	0.168041	0.186801	0.478589
LCP1	0.168641	0.139315	0.478589
EIF3D	0.169304	-0.137876	0.479155
PSMA5	0.170598	0.121678	0.48149
HMGB1	0.171859	-0.188514	0.48242
S100A6	0.173481	0.1787	0.485653
VEGFB	0.178789	0.0676586	0.496519
LILRB1	0.179085	0.0778668	0.496519
GZMB	0.179285	-0.163171	0.496519
TMED2	0.18093	0.146024	0.499735
CD68	0.181469	-0.158431	0.499887
PLD4	0.182697	0.229909	0.50193
IRF7	0.183725	0.216982	0.503417
FKBP2	0.185183	-0.164214	0.506068
UCP2	0.188349	-0.158418	0.507434
POLR2A	0.188762	-0.116234	0.507434
2021-09-02	0.188924	-0.0478229	0.507434
PCM1	0.189135	0.146465	0.507434
APRT	0.189421	0.142921	0.507434
IRF4	0.189542	0.0522845	0.507434
CDK2AP2	0.189689	0.131664	0.507434
DNAJA1	0.190104	0.162908	0.507434
ENSA	0.192846	-0.1547	0.513428
BTF3	0.193374	-0.118333	0.513509
SCARB2	0.194401	0.153844	0.514914
CCNI	0.196644	0.191072	0.51826
SLC25A3	0.196668	0.157271	0.51826
RNF7	0.198087	-0.0989146	0.520672
PNRC1	0.199299	0.229361	0.521277
ARPC1B	0.199327	0.128452	0.521277
LUC7L3	0.20028	-0.0764417	0.522447
BAG6	0.201484	0.14923	0.523824
PET100	0.202184	0.14235	0.523824
PSMD9	0.202534	0.136652	0.523824
SKAP2	0.203019	-0.0691003	0.523824
JMJD1C	0.203343	0.157019	0.523824
FAU	0.204765	-0.104025	0.526176
RAP1GDS1	0.205776	0.0667818	0.526689
APH1A	0.205985	-0.0848513	0.526689
TMEM59	0.206835	-0.157358	0.527557
MOB1A	0.209687	0.154909	0.533514
ATRAID	0.211369	-0.14098	0.536471
BRK1	0.212493	-0.159307	0.537081
PIN1	0.212649	0.107422	0.537081
DPYSL2	0.213777	0.0965194	0.538615
COX14	0.215586	-0.137974	0.540963
IFITM2	0.215757	-0.191326	0.540963
CALM1	0.217757	0.181103	0.543936
UBL7	0.218331	-0.07877	0.543936
TMEM50A	0.21893	-0.127735	0.543936
HNRNPA2B1	0.219608	0.169959	0.544016
EIF3K	0.223176	-0.157261	0.551533
ALDOA	0.225849	-0.171964	0.556806
RAB5C	0.226487	-0.159251	0.55705
TACC1	0.228506	0.142921	0.557533
SRP14	0.228709	-0.117555	0.557533
ATP5MPL	0.228842	0.14725	0.557533
TMED10	0.229703	0.0397026	0.558314
ATP5IF1	0.233042	-0.187746	0.563706
UQCRB	0.233471	-0.192828	0.563706
PARP10	0.234073	0.1524	0.563706
GGNBP2	0.234104	-0.0284776	0.563706
CCDC12	0.234854	0.0465711	0.564195
NPC1	0.235613	0.120479	0.564529
FIS1	0.238895	-0.16018	0.568895
SLC44A2	0.239013	0.0133283	0.568895
UBE2D3	0.239693	0.118241	0.569203
CMTM6	0.241834	0.107324	0.572042
COX17	0.241996	0.0240099	0.572042
SH3BGRL3	0.243655	-0.147994	0.574647
HNRNPU	0.245358	0.154909	0.57676
CAT	0.245668	0.146878	0.57676
HLA-DRB1	0.246963	0.168494	0.578487
NDUFS8	0.249335	-0.0123841	0.581046
MYL12B	0.249487	-0.0467756	0.581046
OTUB1	0.250525	-0.0920322	0.581046
NPM1	0.250764	-0.159614	0.581046
EIF3E	0.25123	-0.128456	0.581046
SELENOS	0.25143	0.158802	0.581046
SORL1	0.252913	0.150865	0.583169
FCGRT	0.255308	0.151293	0.586364
WDR83OS	0.255435	-0.124644	0.586364
DDX18	0.2572	-0.00552297	0.589107
VDAC2	0.258865	0.0300418	0.59037
CCS	0.258951	-0.10176	0.59037
LGMN	0.259466	0.145162	0.59037
CUX1	0.261242	0.0736767	0.593105
CD37	0.262603	-0.181092	0.594888
ZFAS1	0.263486	-0.0659704	0.595583
DDX17	0.264315	0.143166	0.596151
BLNK	0.265239	0.135364	0.596933
ANKRD11	0.265996	0.0302322	0.597334
LAPTM5	0.267005	-0.018519	0.5983
IGHM	0.268666	-0.158813	0.600718
ROMO1	0.270804	0.155205	0.603474
SF3B1	0.27114	0.136652	0.603474
FAM96B	0.271651	-0.133012	0.603474
EIF4G2	0.273916	-0.110209	0.606471
DBNL	0.275348	0.118302	0.606471
BSG	0.27838	-0.137974	0.611289
CYBB	0.27872	-0.0378269	0.611289
DAD1	0.279426	-0.127314	0.611541
RPN1	0.280267	-0.039972	0.612083
SRSF10	0.282731	0.0365681	0.615696
NCKAP1L	0.283113	0.127082	0.615696
JAML	0.28449	-0.131704	0.617392
TBL1XR1	0.285568	0.145162	0.617493
HLA-E	0.285733	-0.203336	0.617493
ANAPC16	0.29068	0.153905	0.621906
LAP3	0.290925	0.0981179	0.621906
ATP5F1A	0.291277	-0.114663	0.621906
ZNF207	0.291404	0.083407	0.621906
PPP1R2	0.291961	0.170418	0.621906
TLN1	0.293801	0.147581	0.621906
ATP6V0B	0.294126	0.140692	0.621906
MIF	0.29575	-0.135282	0.621906
GNG5	0.295861	0.142101	0.621906
C12orf57	0.29638	0.139403	0.621906
NBPF14	0.296534	0.140565	0.621906
CYB561A3	0.296756	-0.112595	0.621906
CBX6	0.296898	0.117107	0.621906
PRPF40A	0.297585	-0.121178	0.621906
ANKRD12	0.298126	-0.0368951	0.621906
KLF6	0.298475	0.150445	0.621906
STMN1	0.300554	-0.0519576	0.624693
HMGN3	0.30259	0.111959	0.627662
HLA-B	0.307039	-0.143741	0.634418
SUSD1	0.308037	-0.0769226	0.634418
TNRC6B	0.308276	0.00763241	0.634418
MYL12A	0.308304	-0.028723	0.634418
TUBA1B	0.311475	0.143431	0.639277
EIF3H	0.312472	-0.124564	0.639277
TMEM256	0.312522	0.0701618	0.639277
CCDC88A	0.31379	0.113855	0.63934
OAS1	0.316281	0.133279	0.642412
MX1	0.316542	0.12641	0.642412
TMCO1	0.320954	0.0643309	0.649336
CNP	0.321211	0.134604	0.649336
RNASEK	0.323696	-0.0491045	0.651922
RABAC1	0.323752	-0.137701	0.651922
NGLY1	0.326517	0.136652	0.65428
MRPL51	0.326619	-0.113891	0.65428
EEF1D	0.327319	-0.144121	0.65428
ADA2	0.327457	-0.116933	0.65428
NCOA4	0.329798	-0.135282	0.65664
MAP1A	0.329909	-0.106295	0.65664
S100A11	0.331231	-0.115147	0.658004
DCPS	0.333895	-0.124644	0.660812
RAC2	0.334204	-0.138135	0.660812
MMADHC	0.334564	-0.0174992	0.660812
HLA-DQB1	0.335567	-0.0314323	0.66112
TATDN3	0.336	0.05993	0.66112
AD000671.2	0.338906	0.0689929	0.661851
NPC2	0.338925	-0.0339491	0.661851
HLA-DMB	0.339177	0.0916278	0.661851
YWHAE	0.339345	0.0302322	0.661851
CRIP1	0.339918	0.142622	0.661851
NDUFC1	0.340386	-0.129773	0.661851
PLXNB2	0.340857	0.0965194	0.661851
CAP1	0.341512	-0.135282	0.66188
HSPE1	0.342502	0.124817	0.662165
CAPZA2	0.345254	0.0798292	0.662165
PNRC2	0.345828	0.0308447	0.662165
SF3B5	0.345935	-0.121361	0.662165
BTK	0.346317	0.10275	0.662165
FLNB	0.34634	0.128869	0.662165
SCAMP5	0.346932	-0.102158	0.662165
ALOX5AP	0.34789	-0.0411349	0.662165
LILRA4	0.348432	-0.104879	0.662165
PDIA4	0.34871	0.0511293	0.662165
IQGAP2	0.351507	0.0421253	0.666251
HLA-DRA	0.353206	-0.131505	0.667096
PTCRA	0.353244	-0.133268	0.667096
C19orf70	0.354074	0.0592198	0.667442
GHITM	0.355244	-0.0467288	0.668428
COX7B	0.357434	-0.0199175	0.670879
LSM8	0.357845	-0.116234	0.670879
RBM3	0.358652	-0.130227	0.671128
ACTG1	0.359277	-0.0417561	0.671128
CCT3	0.362838	-0.0940109	0.675735
NAGK	0.364737	-0.103021	0.675735
STK17B	0.365243	0.0695122	0.675735
GTF2A2	0.365762	-0.0307285	0.675735
EIF1	0.366001	-0.086492	0.675735
PSMB9	0.36606	-0.0964424	0.675735
SULF2	0.366778	0.0691303	0.675735
NDUFA2	0.366977	0.0734726	0.675735
PSMB1	0.36829	-0.122672	0.676455
MORF4L1	0.369035	-0.127992	0.676455
HSPA5	0.370859	0.117309	0.676455
GNAI2	0.371177	-0.130509	0.676455
SUB1	0.3721	0.0768557	0.676455
PTBP3	0.372468	0.0744383	0.676455
APBB1IP	0.373366	0.114179	0.676455
C1orf162	0.375537	-0.0920322	0.676455
GSN	0.375562	0.0878614	0.676455
HNRNPK	0.375625	-0.00360437	0.676455
SNU13	0.376104	-0.107243	0.676455
HSPA8	0.37625	-0.16405	0.676455
C19orf53	0.376608	-0.12221	0.676455
DCTN3	0.376867	-0.011529	0.676455
VDAC3	0.377191	0.10902	0.676455
OFD1	0.378189	0.0278372	0.67707
PGD	0.378886	0.0188685	0.677145
RPN2	0.381373	0.104563	0.678399
UBE2L3	0.381852	0.10588	0.678399
NOP10	0.383642	-0.0311419	0.678399
CNBP	0.384709	-0.124232	0.678399
NDUFS7	0.385402	-0.00853049	0.678399
REL	0.38541	0.0901315	0.678399
MDN1	0.386082	0.124229	0.678399
SUMF2	0.386444	0.10902	0.678399
PSMB6	0.387004	-0.0114369	0.678399
ADRM1	0.387006	-0.0966444	0.678399
KHDRBS1	0.387257	0.110676	0.678399
SCN9A	0.387744	0.115329	0.678399
FMNL3	0.389128	0.126114	0.678399
DDX24	0.389564	0.0245342	0.678399
ZFAT	0.389968	0.0520941	0.678399
ARGLU1	0.39074	0.00360101	0.678399
PRKCB	0.391128	0.00612946	0.678399
PTPRE	0.391409	0.106644	0.678399
PQBP1	0.39241	0.0855599	0.678739
POLR2I	0.392919	-0.0625718	0.678739
SNRPG	0.396032	-0.116051	0.681301
CALR	0.396701	0.0188685	0.681301
ATG101	0.397821	-0.0712826	0.681301
SMIM26	0.397915	-0.109441	0.681301
TAF15	0.398056	0.10588	0.681301
ATP5MC2	0.39836	-0.129141	0.681301
BANF1	0.399937	0.0732297	0.682848
COPZ1	0.400586	-0.0770133	0.682848
HADHA	0.401473	-0.0434746	0.683231
PHACTR1	0.403247	0.0898202	0.684623
SNRPB2	0.403616	-0.0389511	0.684623
RNF181	0.407552	-0.0996131	0.689333
PSENEN	0.407727	-0.0795716	0.689333
SSR2	0.410865	-0.149268	0.693503
CHCHD2	0.41229	-0.111346	0.694131
ATP5PF	0.412581	-0.117264	0.694131
PRDX6	0.414702	-0.123503	0.696153
LRRFIP1	0.415131	0.108638	0.696153
RSRP1	0.417121	0.115495	0.697754
SLC1A5	0.417973	0.0741312	0.697754
ATP5F1B	0.418439	-0.0827815	0.697754
TRA2B	0.419268	0.0989112	0.697754
HMGN2	0.419948	-0.0272226	0.697754
APEX1	0.420432	0.121763	0.697754
TNFSF13B	0.422145	-0.124232	0.698839
HLA-DMA	0.425167	0.113359	0.702716
PFDN2	0.430002	0.0242593	0.708489
CLIC1	0.430031	-0.0973029	0.708489
TAOK3	0.432418	0.10156	0.709811
EIF3G	0.433318	-0.118188	0.709811
ERCC1	0.433583	0.0188685	0.709811
RAN	0.434646	-0.0276515	0.710119
COX7A2	0.435205	-0.108965	0.710119
2021-09-09	0.43652	-0.104636	0.710119
NEDD8	0.437379	-0.047954	0.710397
TXN2	0.438309	-0.0960615	0.710691
SRRM1	0.439325	-0.0713784	0.710691
SPCS2	0.439624	-0.111185	0.710691
TMEM179B	0.440829	0.0409688	0.711526
PPP1R14B	0.44193	-0.0532348	0.712189
XRCC5	0.443177	0.104391	0.713087
RUBCNL	0.446009	0.0139785	0.716528
LDHB	0.447558	-0.0696849	0.7179
NDUFV2	0.44877	-0.0406286	0.718327
COMMD6	0.449306	-0.081866	0.718327
PPM1K	0.450909	-0.128114	0.718327
TMEM258	0.451192	0.075456	0.718327
EIF3L	0.451301	0.015815	0.718327
MIF4GD	0.4527	-0.0243037	0.719445
VAMP8	0.454471	-0.00380032	0.721108
FUS	0.455566	0.0822381	0.721108
SELENOH	0.455841	-0.0198007	0.721108
ERP29	0.459582	-0.0489541	0.725254
NAPA	0.460267	-0.0947908	0.725254
RABGAP1L	0.460568	0.0768557	0.725254
MDH2	0.461612	-0.113249	0.725708
PRDX5	0.463143	-0.124564	0.725708
ZNHIT1	0.463346	-0.0955419	0.725708
UBC	0.464375	-0.112272	0.725708
CTSB	0.464381	0.120429	0.725708
ZDHHC17	0.465663	0.0858792	0.725708
GPR183	0.467503	-0.239706	0.727305
BCAP31	0.468417	-0.119858	0.727631
ATP5PD	0.470438	-0.0989146	0.729674
CANX	0.474971	0.0794931	0.7356
NDUFA4	0.479905	-0.114663	0.740577
C8orf59	0.480336	0.099994	0.740577
SP110	0.481706	-0.13735	0.741583
RTRAF	0.482584	0.0594832	0.741829
PSMA4	0.484259	0.031291	0.741897
CLN8	0.484442	0.0813888	0.741897
ABRACL	0.487268	-0.00779976	0.744597
NRDC	0.487988	-0.00898847	0.744597
NDUFB11	0.488829	-0.0993954	0.744779
EIF1B	0.490883	0.10588	0.745801
TIMM13	0.491613	0.104635	0.745801
SPCS1	0.491665	-0.114212	0.745801
DOCK8	0.495306	0.0951518	0.749417
CCT6A	0.4955	-0.0996131	0.749417
UBL5	0.497136	0.0464564	0.749957
RBM8A	0.49731	-0.0691003	0.749957
SRSF3	0.49972	0.108481	0.75103
MRPS12	0.50029	0.0878614	0.75103
HM13	0.500894	0.0945803	0.75103
ZDHHC4	0.500929	-0.107425	0.75103
DDOST	0.501755	-0.0466461	0.751179
CTSS	0.504231	0.0821307	0.753577
SFT2D2	0.505798	-0.106295	0.753577
PSAP	0.506246	-0.0173528	0.753577
MRPL33	0.506275	0.0878614	0.753577
GTF3C6	0.508894	0.0865867	0.756385
GGA2	0.512325	0.0375606	0.759299
PPP6R1	0.515373	0.0188685	0.762572
GAPDH	0.51601	0.0108684	0.762572
CD74	0.518176	-0.0745947	0.76468
CHURC1	0.519439	-0.088377	0.76545
SIVA1	0.521588	0.0560821	0.767522
MBNL1	0.523308	-0.126023	0.768344
CAPZB	0.523634	0.00383061	0.768344
POLR1D	0.524999	-0.0168496	0.768351
TMEM14B	0.525127	0.0295069	0.768351
OAZ1	0.526994	-0.10176	0.769993
SYF2	0.531167	0.0729357	0.774707
HIGD1A	0.531721	0.0188685	0.774707
MYH9	0.535514	0.103129	0.778077
BST2	0.536983	0.144557	0.778077
EIF3M	0.537118	-0.0566391	0.778077
POLR2L	0.537153	0.0851179	0.778077
PARK7	0.538183	-0.00853049	0.778077
EIF6	0.539306	0.0865867	0.778077
MGST2	0.541367	-0.0721033	0.779961
RNF5	0.542212	0.100842	0.78009
AIP	0.547089	0.0830304	0.786012
TMEM141	0.548118	0.0621185	0.786397
PRDX1	0.549714	-0.0569696	0.786595
PRDX3	0.549864	-0.0936095	0.786595
ARPC5	0.55054	-0.0908304	0.786595
ENY2	0.552165	-0.088377	0.787826
SUPT4H1	0.553662	-0.0624772	0.788872
SEC11A	0.554459	-0.0513358	0.78892
CHD2	0.5578	0.0545866	0.791586
NUCB2	0.558219	0.0143741	0.791586
MYD88	0.559612	0.0554261	0.791586
ZNF22	0.56009	-0.0333173	0.791586
MTDH	0.560164	0.0767911	0.791586
TSPAN13	0.562575	0.0921998	0.792332
SRP9	0.562727	-0.0728399	0.792332
EIF2S3	0.56356	-0.0882762	0.792332
NIN	0.56376	-0.0721033	0.792332
NDUFA13	0.564657	0.0780574	0.792514
TBCA	0.569973	0.0550715	0.795329
SLC25A5	0.570663	-0.0874007	0.795329
CNPY3	0.57075	0.0964267	0.795329
SERPINF1	0.571805	0.0837489	0.795329
SKP1	0.572052	-0.0539688	0.795329
UXT	0.574236	-0.0703626	0.795578
ANP32A	0.576112	0.0470394	0.795578
DYNLRB1	0.57668	-0.0917414	0.795578
RHOA	0.577196	-0.0857399	0.795578
SMDT1	0.577324	0.0300418	0.795578
SEC13	0.577622	0.0362602	0.795578
ST13	0.579238	-0.0964424	0.795911
EMP3	0.58032	-0.16441	0.795911
DAB2	0.580587	0.104635	0.795911
NDUFB7	0.581977	-0.0299217	0.795911
DDX5	0.582488	-0.0742219	0.795911
TOMM5	0.583238	0.0306333	0.795911
PLAC8	0.583257	-0.0887622	0.795911
FAM96A	0.58506	0.0227073	0.797318
UTRN	0.586243	0.111578	0.797877
WDFY4	0.588701	-0.0119032	0.800169
NME2	0.590253	-0.0260829	0.800587
M6PR	0.590559	0.104811	0.800587
MILR1	0.593506	0.0413413	0.802476
CD53	0.595222	0.0704021	0.803318
EIF4B	0.595684	-0.0923572	0.803318
GAPT	0.59845	-0.0967837	0.803954
SYK	0.598491	0.0288686	0.803954
PTPRCAP	0.604386	0.00507516	0.810241
AP2M1	0.604739	-0.0569696	0.810241
VPS36	0.605775	0.0406085	0.810578
SNRPF	0.609109	-0.0597218	0.813984
NUCKS1	0.611588	-0.0246166	0.815425
NDUFB3	0.611766	-0.0666537	0.815425
PPIA	0.612718	-0.102209	0.815642
LYN	0.613529	0.0300418	0.81567
NDUFA3	0.616121	0.0668777	0.817013
DHRS7	0.621135	0.0319406	0.822293
ZEB2	0.621695	0.0936697	0.822293
HCST	0.624048	-0.123632	0.824249
SND1	0.625089	0.0298576	0.824249
PECAM1	0.626771	0.0804264	0.824462
CD164	0.627426	0.0124168	0.824462
PCBP2	0.629676	0.06098	0.824462
CCNL1	0.62972	0.0241735	0.824462
COX6C	0.63224	0.044844	0.826714
S100A4	0.634324	0.223331	0.82839
CTSC	0.637741	-0.118821	0.831801
ITGAE	0.639693	0.0819266	0.832618
SNRPD2	0.639979	-0.106971	0.832618
AHCY	0.641495	-0.0599124	0.83354
SEL1L3	0.642692	0.0487214	0.833634
PEBP1	0.643181	-0.0701833	0.833634
SLC38A1	0.645227	0.00426968	0.835237
TCF25	0.646881	0.0785877	0.836331
SFT2D1	0.647691	-0.0351987	0.836331
MGAT1	0.65209	0.0890727	0.84096
C6orf62	0.656202	-0.0104591	0.842573
CTSZ	0.656489	0.0291779	0.842573
MRPL20	0.657159	-0.0572552	0.842573
EIF4A2	0.657471	-0.0623217	0.842573
ANAPC5	0.657517	0.0533547	0.842573
TMSB10	0.658234	-0.0629318	0.842573
ANAPC11	0.664514	-0.0746576	0.849558
MALAT1	0.666271	0.162856	0.850752
RACK1	0.667481	-0.0606508	0.851245
C11orf58	0.672386	-0.0748865	0.855412
UQCR10	0.672405	-0.0721033	0.855412
NACA	0.67478	-0.0260603	0.8556
CYBC1	0.675696	0.0710542	0.8556
CCDC69	0.67582	0.0741312	0.8556
H3F3A	0.675866	-0.00311042	0.8556
PTMA	0.678902	-0.0882388	0.858391
SEC61B	0.680441	-0.0857043	0.859285
NDUFA11	0.681833	0.0353978	0.859992
TKT	0.685311	-0.0691003	0.863325
DNAJC7	0.68683	0.0386711	0.864184
VPS29	0.688684	-0.0205732	0.864925
SEC62	0.689093	0.0669547	0.864925
MYL6	0.690143	-0.0237537	0.865192
CHMP5	0.690989	-0.0156177	0.865202
TOMM22	0.693529	-0.0150331	0.867331
SSR3	0.696942	-0.0487517	0.868871
PDCD4	0.69755	0.0284379	0.868871
HLA-DPA1	0.698125	0.0808957	0.868871
CIRBP	0.701875	-0.0538909	0.872487
IRF2BP2	0.704107	0.0822381	0.874209
EEF2	0.70674	0.00724045	0.876426
SERINC3	0.70775	0.0359629	0.876626
ECH1	0.71104	0.0585337	0.879646
PSMA7	0.713057	0.0506172	0.880783
2021-09-06	0.714276	-0.0579187	0.880783
TXN	0.714517	0.0234139	0.880783
SELL	0.715646	-0.0646126	0.881123
GABARAP	0.71695	-0.0689071	0.881251
PLEK	0.717547	-0.112088	0.881251
MRPS6	0.718789	0.0461181	0.881251
SAT1	0.719162	-0.0448473	0.881251
CHD9	0.72091	-0.0624772	0.881302
AKAP13	0.723241	0.0676586	0.88247
TPP1	0.723761	-0.0192833	0.88247
SRSF7	0.726587	0.0823819	0.883798
ARPC3	0.727229	-0.04567	0.883798
ATP5F1C	0.729798	-0.0749503	0.884901
ARHGDIA	0.729851	-0.0389511	0.884901
SERBP1	0.7312	-0.0579187	0.88512
HSP90B1	0.731745	-0.0587824	0.88512
NDUFB6	0.738056	0.0559098	0.890531
RHEX	0.738804	0.0285773	0.890531
DDX21	0.740434	0.0651195	0.891455
SPINT2	0.742196	0.0760269	0.892536
TUBB	0.745654	0.0233228	0.89345
SETX	0.745928	0.0131378	0.89345
GABARAPL2	0.746398	0.0229418	0.89345
ACTR3	0.746522	-0.0791927	0.89345
IDH3A	0.747281	0.0382114	0.89345
BRD2	0.749686	0.071893	0.893971
AC097375.1	0.750238	-0.0212515	0.893971
TMEM219	0.750936	0.0287208	0.893971
RBX1	0.752048	0.0299183	0.893971
PPIG	0.753192	-0.0611742	0.893971
RNPS1	0.753695	0.0372176	0.893971
USP15	0.755641	-0.0611742	0.895157
SEC31A	0.756929	0.065936	0.895656
ERGIC3	0.758585	-0.0438026	0.896589
ERH	0.761756	-0.0659704	0.8991
TPM2	0.764421	-0.0161351	0.8991
KRTCAP2	0.764704	-0.0566391	0.8991
CCT8	0.765018	-0.0753187	0.8991
ATP5PB	0.765062	0.0560821	0.8991
ATP5MD	0.767625	0.0566088	0.900064
MS4A6A	0.771008	-0.0470377	0.903006
PSMA1	0.774224	0.0552361	0.904731
GNAS	0.774766	-0.0358327	0.904731
OCIAD1	0.775108	-0.00946202	0.904731
NDUFC2	0.776932	-0.0625718	0.905836
N4BP2L2	0.779785	0.0506172	0.906981
AES	0.780525	0.0701618	0.906981
BCLAF1	0.780548	0.00763241	0.906981
NAA38	0.782011	-0.0492693	0.907511
SON	0.783911	-0.00672706	0.907511
CLEC4C	0.784412	-0.121523	0.907511
CSF2RA	0.786954	-0.0478229	0.907511
ATP6V0E1	0.78705	-0.0919715	0.907511
RBBP4	0.787262	0.0188685	0.907511
DYNLL1	0.787405	0.00644596	0.907511
ATP5MF	0.788714	-0.023243	0.907511
EIF5	0.789045	0.0135065	0.907511
CCDC186	0.79057	0.0729357	0.907511
RWDD1	0.791526	0.0635687	0.907511
LAMTOR4	0.791546	-0.00644932	0.907511
DNAJC19	0.793923	0.0496401	0.908527
IL3RA	0.79445	0.0115957	0.908527
FDFT1	0.795071	0.0491738	0.908527
SLAMF7	0.796303	0.0621185	0.908929
CYFIP2	0.799403	0.0635687	0.911461
SDHC	0.80114	-0.0234339	0.912434
UQCR11	0.803408	0.0450995	0.914009
SELPLG	0.805786	-0.0450188	0.915408
NAP1L1	0.80641	0.0752826	0.915408
SRPRA	0.807697	0.0242593	0.915863
TMBIM6	0.811166	0.0347167	0.916837
C1orf43	0.812213	0.0336836	0.916837
CORO1A	0.812908	0.0577839	0.916837
KDELR1	0.813747	0.0395946	0.916837
ATP5MC3	0.81391	0.0317719	0.916837
EID1	0.815011	0.0314473	0.916837
YWHAZ	0.816355	-0.0638855	0.916837
LPXN	0.816545	-0.0205732	0.916837
ELOB	0.817432	0.0276791	0.916837
SRGN	0.822578	-0.0361913	0.918876
CALM2	0.822808	0.0764564	0.918876
ARL6IP1	0.824792	-0.0219535	0.91999
SMIM14	0.825587	-0.0190508	0.91999
GRN	0.82677	0.0152122	0.920316
HNRNPH1	0.827815	0.0554261	0.920488
CXCR3	0.828973	0.0519293	0.920783
TRAM1	0.832132	0.0101348	0.921248
OGT	0.833536	0.071834	0.921248
RNASE6	0.834163	0.0603682	0.921248
ARHGDIB	0.834683	-0.0166382	0.921248
SAP18	0.834763	-0.0257818	0.921248
TRIM22	0.83509	0.0275642	0.921248
IGFLR1	0.835896	0.00200468	0.921248
TCEA1	0.836526	0.0475237	0.921248
NDUFS5	0.843135	0.0417266	0.926457
CSDE1	0.844501	-0.0219535	0.926457
GMFG	0.844894	-0.067672	0.926457
RNF213	0.846736	-0.0344775	0.926457
PHB2	0.846932	-0.0486897	0.926457
CSF2RB	0.847533	-0.0508649	0.926457
FBL	0.851397	0.0188685	0.927397
PSME2	0.852053	-0.00677395	0.927397
SRSF5	0.852264	0.0275642	0.927397
PPP1R15A	0.852882	-0.0733627	0.927397
COX7A2L	0.854128	-0.0311419	0.927775
POLR2E	0.858095	-0.00724266	0.931106
C4orf3	0.859566	0.0413413	0.931409
HNRNPUL1	0.860179	0.000849979	0.931409
EWSR1	0.862754	0.042966	0.931768
TYROBP	0.863609	-0.023243	0.931768
HNRNPA3	0.863663	0.0513539	0.931768
PPIB	0.864153	-0.0312717	0.931768
COX7C	0.865175	-0.0554599	0.931768
PTGES3	0.865922	-0.0466461	0.931768
NCL	0.867585	-0.0147481	0.932586
UFM1	0.86907	0.0129337	0.933212
NUMA1	0.872406	-0.00808733	0.935819
ATOX1	0.874764	0.0365681	0.935819
AUP1	0.87517	-0.0156177	0.935819
CARD11	0.875384	-0.0560328	0.935819
ZFP36	0.876028	0.121614	0.935819
SLC3A2	0.879829	-0.037012	0.938908
2021-09-01	0.881298	-0.00347881	0.939029
SEC11C	0.88176	-0.0324248	0.939029
LMAN2	0.886938	-0.0283844	0.943571
LSM3	0.887984	0.0244395	0.943614
MRPL36	0.889299	0.0241735	0.943614
DERL3	0.88972	0.0563436	0.943614
ACTR2	0.897253	0.0571507	0.950628
PSMB8	0.898628	0.0532066	0.95111
XRCC6	0.900812	0.0353978	0.952445
CSNK2B	0.903048	-0.0315624	0.953833
SSR4	0.905333	-0.0540702	0.955269
VPS13C	0.911118	0.0293398	0.959209
LITAF	0.912052	-0.0380396	0.959209
ARF1	0.91265	-0.00412103	0.959209
POLR2J	0.912781	-0.00425393	0.959209
SMPD3	0.914116	-0.0410297	0.959636
TMX1	0.917233	0.0131378	0.961172
PAXX	0.91744	-0.0345323	0.961172
TIMM8B	0.919025	-0.0333173	0.96156
RBM39	0.920601	0.00925303	0.96156
NUDT22	0.922532	-0.0343356	0.962377
PRRC2C	0.923249	-0.0163997	0.962377
LSM5	0.92588	-0.0284776	0.964147
UBE2D2	0.927358	-0.00724266	0.964713
EIF3A	0.930662	-0.0404481	0.966297
PAIP2	0.93075	-0.0299217	0.966297
LAPTM4A	0.932491	0.00177405	0.967132
CYTH4	0.935323	-0.0265001	0.969096
PLA2G16	0.936723	0.0236418	0.969574
PRPF8	0.939695	0.00206137	0.971677
PTRHD1	0.946908	-0.0283101	0.978156
MAN2B1	0.949574	0.0285773	0.97993
ATP5MG	0.950645	-0.00125292	0.980056
SNX3	0.951918	-0.0246166	0.980271
GNG7	0.952792	0.00233918	0.980271
SET	0.9537	0.0138307	0.980271
SUMO2	0.956017	0.010638	0.980929
ATP5MC1	0.957022	-0.0307285	0.980929
CDC37	0.957189	-0.0230957	0.980929
SRSF11	0.958627	0.0244395	0.981429
MTPN	0.961215	0.0139057	0.983104
PSMB3	0.962761	-0.0269411	0.983454
SPIB	0.963971	-0.011209	0.983454
IFI16	0.964414	-0.0253376	0.983454
POMP	0.965748	-0.0153647	0.983844
EEF1G	0.967485	-0.0157118	0.984449
EIF2S2	0.969469	0.0188685	0.984449
HCLS1	0.969732	0.00911231	0.984449
LSP1	0.970154	-0.00885606	0.984449
LSM7	0.972423	0.0188685	0.985353
LILRB4	0.972953	-0.000934143	0.985353
MZB1	0.975024	0.031291	0.986484
RBM6	0.978859	0.0130376	0.989395
SEC61G	0.982209	0.0125393	0.991811
CXXC5	0.98503	-0.016941	0.993047
REEP5	0.986241	0.00233918	0.993047
SERF2	0.986318	-0.00430636	0.993047
RTF2	0.994223	0.00724045	0.998837
AKAP9	0.994396	-0.00930239	0.998837
OS9	0.995258	0.00383061	0.998837
C12orf45	0.997478	-0.00227395	0.998837
YPEL5	0.997877	-0.0130249	0.998837
EIF3I	0.998837	0.00781865	0.998837

## Sheet: CD3+ CD4-CD8- Tcells
	p_val	avg_logFC	BH
RAN	0.00386101	-0.0115151	0.173391
ENO1	0.00467909	0.0985462	0.173391
LCK	0.00588577	0.188494	0.173391
ELOB	0.00969455	-0.247595	0.173391
COX7A2	0.010026	-0.247913	0.173391
ANXA1	0.0108916	0.0560529	0.177138
AHNAK	0.0120502	0.0754555	0.177138
PLP2	0.0127709	0.00776395	0.178793
EIF4B	0.0139998	-0.143013	0.179529
HNRNPK	0.0155974	0.0832035	0.179529
CALM2	0.0158767	-0.120352	0.179529
EIF3G	0.0210183	-0.0653743	0.205251
H3F3B	0.025839	0.2584	0.217803
NOP53	0.0272807	0.177549	0.217803
BTG1	0.0272912	0.349498	0.217803
PPDPF	0.0283402	0.251384	0.217803
PPIA	0.0332942	-0.162709	0.227639
TOMM7	0.0418291	-0.185022	0.266803
UBC	0.0426522	0.242562	0.266803
RACK1	0.0459564	-0.186815	0.275738
TAGLN2	0.0484	0.192924	0.284592
ACTB	0.049672	0.315674	0.286344
LIMD2	0.0555939	0.160225	0.309139
EIF3E	0.0557291	-0.180299	0.309139
VIM	0.0618323	0.28931	0.324498
LTB	0.0631908	-0.0597192	0.324498
ZFAS1	0.0635754	-0.211745	0.324498
LSP1	0.0640166	0.0949684	0.324498
TPT1	0.0706738	-0.206388	0.343469
PTGES3	0.0722181	-0.0162573	0.343469
S100A10	0.0724323	0.293082	0.343469
GZMA	0.0768293	0.126901	0.351987
PTPRCAP	0.078468	0.162589	0.351987
MIF	0.0790174	-0.12143	0.351987
CCNI	0.0882304	0.165625	0.373275
MALAT1	0.0901171	0.221629	0.373275
HCLS1	0.091155	-0.0340072	0.373275
NDUFA4	0.0914143	-0.0118948	0.373275
EIF3L	0.0936575	-0.225738	0.373285
YWHAB	0.0951196	0.143759	0.373285
PKM	0.0964953	0.0654543	0.373285
SARAF	0.102706	0.267988	0.392152
CD3E	0.105211	0.219705	0.396564
UBB	0.112298	-0.0178271	0.41792
TMSB4X	0.121011	-0.144182	0.439226
S100A6	0.131754	0.135564	0.46114
HLA-A	0.135923	0.149725	0.46578
FTL	0.138638	-0.169276	0.46578
LGALS1	0.144209	0.219519	0.476375
COX6C	0.147865	-0.026935	0.483026
APRT	0.152666	0.138025	0.487868
FAU	0.158459	-0.135252	0.500935
CAPZB	0.164469	0.0592503	0.514402
TSC22D3	0.171917	0.0273187	0.519742
RBM3	0.178414	-0.00622765	0.519742
CD3D	0.178551	0.100614	0.519742
CD48	0.186519	-0.0331134	0.537614
HNRNPA2B1	0.196697	0.120973	0.5569
CD52	0.196999	0.17177	0.5569
GIMAP7	0.207199	-0.0791147	0.564589
EEF1B2	0.210989	-0.167791	0.564589
HSP90AB1	0.212249	0.123731	0.564589
CHCHD2	0.212823	-0.103978	0.564589
IFITM1	0.218819	-0.144547	0.564927
CALM1	0.221584	0.168803	0.564927
ARPC1B	0.225412	0.0770307	0.564927
TMBIM6	0.225816	0.0778473	0.564927
CORO1A	0.226307	0.0993068	0.564927
PFDN5	0.229092	-0.164314	0.564927
EEF1A1	0.232402	-0.137899	0.564927
HMGB1	0.232803	0.163961	0.564927
ARPC2	0.236059	0.142351	0.564927
GPX4	0.237253	-0.148855	0.564927
EDF1	0.238296	-0.134724	0.564927
LAPTM5	0.247606	0.0824877	0.574784
EIF3F	0.258751	0.163505	0.574784
ZFP36L2	0.25942	0.194796	0.574784
HLA-B	0.262891	0.0919811	0.574784
CD2	0.267226	0.144606	0.574784
HLA-E	0.26971	0.208404	0.574784
EEF1G	0.269797	-0.132306	0.574784
TRBC2	0.281526	0.104668	0.577367
CYBA	0.281793	0.0667975	0.577367
CIRBP	0.283364	0.0743637	0.577367
UQCR11	0.286106	-0.0634	0.577367
YWHAZ	0.28672	0.0381422	0.577367
HIGD2A	0.291509	-0.138219	0.583018
UBL5	0.303698	0.0128879	0.597175
ATP6V1G1	0.306956	-0.0136898	0.597175
TPI1	0.308635	0.0587653	0.597175
ANAPC16	0.308744	-0.128567	0.597175
TXNIP	0.312618	0.172512	0.597203
OAZ1	0.31282	-0.14952	0.597203
SUMO2	0.322183	0.127952	0.610403
RHOA	0.323888	0.0321011	0.610403
CD99	0.329355	0.0816126	0.615418
RARRES3	0.330735	-0.0555414	0.615418
DAZAP2	0.333996	0.114426	0.617578
RNASEK	0.344228	-0.0464796	0.628591
ARHGDIB	0.351283	-0.0996298	0.63662
SERF2	0.352956	-0.120066	0.63662
BTF3	0.356706	-0.114086	0.63946
IL32	0.364153	0.115588	0.648855
UBA52	0.370882	-0.173441	0.654197
SOD1	0.37408	-0.0744289	0.65464
COMMD6	0.376307	-0.0766787	0.654641
CRIP1	0.38495	-0.0344563	0.660565
UQCR10	0.386453	-0.148741	0.660565
HNRNPDL	0.392397	-0.00648172	0.663969
ARPC3	0.392961	-0.0717887	0.663969
PFN1	0.39787	0.13367	0.668422
HNRNPA1	0.402118	-0.0585671	0.67172
GSTK1	0.410114	0.0816861	0.681207
GABARAP	0.413984	0.0706511	0.681713
YBX1	0.415057	-0.136412	0.681713
ATP5F1E	0.424582	-0.0814448	0.692404
PTPRC	0.426276	0.180911	0.692404
MYH9	0.429826	0.0472529	0.693266
SLC25A6	0.433974	-0.0962077	0.693415
LDHB	0.44117	0.113944	0.699249
CNBP	0.456676	0.0835243	0.711234
UQCRB	0.464128	-0.115338	0.718177
PSMB9	0.466769	0.0343437	0.718482
S100A11	0.470377	-0.12186	0.720265
GPSM3	0.474515	0.0793763	0.722837
B2M	0.47824	0.101286	0.724756
MYL12A	0.48302	-0.000781963	0.728245
NCL	0.492084	-0.106336	0.730735
DDX5	0.49247	-0.051512	0.730735
CCL5	0.4938	0.153436	0.730735
SNRPD2	0.500149	-0.0379561	0.730735
PSME1	0.501463	0.027747	0.730735
IFITM2	0.509662	-0.0811226	0.730735
NME2	0.510715	-0.100352	0.730735
EVL	0.525508	0.0965658	0.740158
GZMK	0.526167	0.0392207	0.740158
PRR13	0.561508	0.0293711	0.782385
FXYD5	0.577366	0.0433894	0.791834
NPM1	0.577511	0.0340077	0.791834
TPM3	0.579624	0.013553	0.791834
TMSB10	0.581147	-0.0641912	0.791834
PCBP2	0.581756	0.0322451	0.791834
SSR2	0.584495	0.0813256	0.791897
CD74	0.591488	-0.255391	0.792411
COX7C	0.591655	-0.0187905	0.792411
TMA7	0.594211	-0.0366816	0.792411
EIF3H	0.595656	-0.0934982	0.792411
SRP14	0.600767	0.0955076	0.793315
EMP3	0.601732	-0.147255	0.793315
COX4I1	0.608359	-0.047033	0.798471
RAC2	0.614835	0.0624402	0.803384
KRTCAP2	0.627948	-0.100106	0.809649
NDUFS5	0.628781	-0.0983588	0.809649
FTH1	0.630106	0.0109774	0.809649
ARL6IP5	0.633399	-0.066195	0.809649
C12orf57	0.644136	0.00674412	0.81981
SRGN	0.662587	0.0613774	0.836054
ERP29	0.673179	0.0313374	0.845789
HMGN2	0.682324	0.0853297	0.850685
SRSF5	0.699569	0.0542187	0.856221
FYB1	0.701869	0.0730671	0.856221
MYL6	0.710552	0.0852595	0.863232
SON	0.71763	0.0503669	0.868244
SH3BGRL3	0.736924	0.0715394	0.887933
MYL12B	0.750758	0.0744604	0.893614
ITM2B	0.763423	0.0527457	0.899718
ALDOA	0.766611	0.0270934	0.899718
GAPDH	0.769782	0.10945	0.899718
NACA	0.772815	-0.0397211	0.899718
SSR4	0.774247	-0.0539841	0.899718
EEF1D	0.791876	-0.0533745	0.912209
H3F3A	0.794304	-0.0576467	0.912209
IL7R	0.815017	0.0149724	0.919112
HSPA8	0.815046	0.00473917	0.919112
OST4	0.815946	-0.00948582	0.919112
PPIB	0.827525	0.00420463	0.926519
GMFG	0.828825	0.0216371	0.926519
COX6A1	0.833918	-0.0484571	0.928681
EIF1	0.845206	-0.0559157	0.936364
UQCRH	0.850372	0.047637	0.936364
CFL1	0.871317	0.0766256	0.953802
CNN2	0.872696	0.0409011	0.953802
LDHA	0.880525	0.00582068	0.954592
EIF3K	0.8826	0.0222649	0.954592
LCP1	0.88316	-0.00026675	0.954592
HCST	0.902928	-0.0360969	0.965312
SKP1	0.909592	0.0399338	0.968914
ATP5MG	0.920953	-0.0286829	0.977474
PABPC1	0.926695	0.0419055	0.978114
HLA-C	0.932085	-0.00839747	0.978689
ITGB2	0.944445	0.000974184	0.986461
HSP90AA1	0.951853	0.0152449	0.986461
HINT1	0.956263	0.000623895	0.986461
COX6B1	0.965537	0.00030774	0.989164
CLIC1	0.968413	0.0464971	0.989164
EEF2	0.972207	-0.0240212	0.989164
ATP5MC2	0.972342	0.0592503	0.989164
CD37	0.979384	0.0635134	0.992893
PTMA	0.99032	-0.0112732	0.999267
S100A4	0.992469	0.055141	0.999267
SUB1	0.996348	0.00289368	0.999749
ACTG1	0.999983	0.0400602	0.999983
