# Supplementary material for: CD4+ T cells contribute to neurodegeneration in Lewy body dementia
Source: Science. Author manuscript; Available in PMC 2022 May 20. (PMC9122025; doi:10.1126/science.abf7266)
Supplement: Data S1 [file NIHMS1780000-supplement-Data_S1.xlsx]

## Sheet: Sheet1
ID	Diagnosis	Age	Sex	Race	MoCA	Education	Disease Duration	Motor_OFF	HY_OFF	LEDD	[asyn]	[CXCL12]	[NEFL]	[UCHL1]	[Ab40]	[Ab42]	[Tau_3plex]	[pTau181]	AB:Tau	AB:pTau	AB42:AB40	PBMC scRNA-seq	CSF scRNA-seq	Ex Vivo asyn Stim	Post-Mortem Tissue Histology
1187	DLB	61	F	White	3	16	6	37	2		706	4716.2
561	DLB	73	M	White	8	18	3
1181	DLB	71	M	White	9	18	0	33	0		316	7119.6										Y	Y	Y
1059	DLB	75	M	White	14	18	3	55	3
890	DLB	54	M	White	18	19	2
1084	DLB	58	M	White	20		1	6	1		1105	5719.9	645	1931	4659	174	103	94.4	1.68932	1.84322	0.0373471	Y	Y
796	DLB	79	M	White	25	18
1127	DLB	67	F	White	26	18	12
1035	DLB	73	M	White	28	19	2				2154	1995.3
A34853	DLB	76	M																						Y
A35253	DLB	80	F																						Y
784	HC	71	F	Asian	12	16					2290	6802.3	411	1176	5237	101	85.2	105	1.18545	0.961905	0.0192859
1132	HC	73	F	Asian	12	8		12	0		2477	5598.2
1134	HC	63	F	Asian	16	12		3	0
1249	HC	73	F	White	20	13		3	0
801	HC	95	F	White	21	18
752	HC	77	F	White	22	15		1	0															Y
144	HC	75	F	White	23	18		1	0
854	HC	80	M	Asian	23	16
873	HC	81	M	White	23	16		1	0															Y
913	HC	74	F	White	23	18		7	0
1133	HC	51	F	Asian	23	16		4	0		1483	5708.8										Y	Y
1182	HC	76	F	White	23	20		7	0		2913	6281
1255	HC	70	M	Asian	23	19		6	0		741	9729.2
141345	HC	79.326	F	White	23	16		3	0		450	5992.8	473	1041	3348	206	59.1	24.2	3.48562	8.5124	0.0615293
1100	HC	80	F	Mexican	24	15		9	0
1113	HC	73	M	White	24	18		12	0		1051	5919.5
1148	HC	75	M	White	24	12		2	0		3544	5896.8										Y	Y
1162	HC	83	F	White	24	18		20	0
1176	HC	59	F	White	24	16
141091	HC	75.047	M	White	24	20		2	0		1043	5549.6	694	1253	6275	390	74.7	84.6	5.22088	4.60993	0.0621514
704	HC	73	M	White	25	14
705	HC	78	F	White	25	15		0	0															Y
732	HC	87	M	White	25	18		1	0		1797	7611.1	1312	1705	7983	483	83.4	45.4	5.79137	10.6388	0.0605036
780	HC	71	F	White	25	15		1	0		1421	5093.7	369	886	3773	90.6	74.5	79.4	1.21611	1.14106	0.0240127
902	HC	77	F	White	25	16		1	0
960	HC	81	M	White	25	18
1098	HC	92	F	White	25	20		5	0
1114	HC	77	F	White	25	18		11	0
1167	HC	67	F	White	25	16		2	0
1174	HC	70	F	White	25	12		5			1154	4602.1										Y	Y
1189	HC	72	F	White	25	14					782	4163.9
1244	HC	87	M	White	25	20		7	0
598	HC	85	M	Asian	26	20		3	0															Y
652	HC	67	F	White	26	16																		Y
718	HC	81	F	Asian	26	16		3	0															Y
849	HC	65	M	White	26	16		3	0		662	4552.1	406	1649	5399	322	64.5	30.1	4.99225	10.6977	0.0596407
860	HC	80	F	White	26	19		7	0															Y
871	HC	79	F	White	26	18		0	0		2231	5166.5												Y
912	HC	75	F	White	26	18		6	0
915	HC	70	F	Latin American	26	14		4	0		1520	4327.3	399	2053	10119	637	71.5	17.9	8.90909	35.5866	0.0629509
968	HC	77	M	White	26	18		3	0
973	HC	85	F	White	26	20
990	HC	75	F	White	26	20		10	0		1117	4562.2	821	2466	5238	331	54.5	34.1	6.07339	9.70674	0.0631921
996	HC	68	M	White	26	18		9	0
1145	HC	79	M	White	26	18		17	0		1468	5058
1175	HC	70	M	White	26	13		1			1190	5419.1
1210	HC	65	F	White	26	12		1	0		288	3810.8
1225	HC	55	F	White	26	18		0	0															Y
1248	HC	82	M	White	26			21	0		4168	5384
1273	HC	79	M	White	26	16					1872	6132.3
121348	HC	78	F	White	26	16		1	0		1717	4280.3	650	1568	8165	599	81	49.9	7.39506	12.004	0.0733619
131291	HC	57.83	F	White	26	14		0	0		327	871.3	417	1006	3720	256	46.8	30	5.47009	8.53333	0.0688172
141229	HC	60	M	White	26	16		2	0		955	5283.2	408	3206	6520	444	53.3	58	8.33021	7.65517	0.0680982
141232	HC	70.581	F	White	26	16		3	0		1504	7252.7	621	2141	6696	221	105	30.6	2.10476	7.22222	0.0330048
141346	HC	64.844	M	White	26	20		0	0		2439	5606.9	556	1386	6321	425	113	42.6	3.76106	9.97653	0.0672362
SDHC 2 (3802)	HC	71	F		26						3435	6418.3											Y
631	HC	70	M	White	27	14		3			1040	6210.2	660	1239	6534	218	96.5	57.3	2.25907	3.80454	0.0333639
659	HC	73	F	White	27	17		4	0															Y
735	HC	70	M	White	27	20		0	0
760	HC	73	F	White	27	16		0	0
808	HC	83	F	White	27	16		4	0
820	HC	84	M	White	27	18		3	0
841	HC	72	M	White	27	18		7	0		2164	4957.3	843	1667	10136	393	122	71.7	3.22131	5.48117	0.0387727
846	HC	63	F	White	27	16		1	0		2364	8465.5	340	1133	9047	676	52.7	35.3	12.8273	19.1501	0.0747209
855	HC	58	F	White	27	16
869	HC	68	M	Asian	27	16		0	0		3643	5543.3	794	2135	8078	476	88.1	53.9	5.40295	8.83117	0.0589255
885	HC	72	M	White	27	19		1	0		721	6407.1	675	1419	7464	412	85.7	51.6	4.80747	7.9845	0.0551983
886	HC	73	M	White	27	18		4	0		657	2551	499	1239	6532	292	87.4	26.2	3.34096	11.145	0.044703			Y
896	HC	82	M	White	27	20		14	0		2104	5272	1736	2630	9206	259	120	67.4	2.15833	3.84273	0.0281338			Y
898	HC	62	F	White	27
936	HC	75	M	White	27
970	HC	69	M	White	27	20		4	0		784	5856.6	895	1625	7178	344	66.3	33.4	5.18854	10.2994	0.0479242	Y	Y
971	HC	74	M	White	27	20		12	0
1007	HC	62	F	White	27	16					562	3201.9	499	1887	6778	335	46.1	56.8	7.26681	5.89789	0.0494246
1010	HC	73	F	White	27	17		0	0		950	5180.4	731	2325	7154	170	68.6	23.5	2.47813	7.23404	0.0237629		Y
1066	HC	66	M	White	27	20		0	0
1157	HC	65	F	White	27	16		1	0
1208	HC	36	M	Asian	27	14					624	8873.9
1229	HC	69	F	White	27	19		1	0		2411	7371.8
1245	HC	45	F	White	27	18					721	8647.4
1269	HC	54	F	White	27						955	4278.4
131135	HC	56.871	M	White	27	18		0	0		1045	7423	316	998	4763	267	57.9	19.2	4.6114	13.9062	0.0560571
141236	HC	62.255	M	White	27	18		3	0		749	5243.5	691	1449	8803	472	123	14.5	3.8374	32.5517	0.0536181
141370	HC	64.866	F	White	27	20		2	0		3982	3773.7	466	1177	7854	485	94.5	41.3	5.13228	11.7433	0.061752
SDHC (3816)	HC	76	F		27						1075	4897.9											Y
181	HC	67	M	White	28	20		0	0		5500	7368.4	1230	2248	12603	866	174	29.9	4.97701	28.9632	0.0687138
531	HC	88	M	White	28	18																		Y
619	HC	79	M	White	28	20		0	0		1428	8103.5	988	1305	8376	365	101	72.7	3.61386	5.02063	0.0435769			Y
651	HC	75	M	White	28	14
687	HC	79	F	White	28	12		3	0															Y
733	HC	68	M	White	28	19
781	HC	71	F	White	28	16		5	0		1891	5068.8	883	1850	7048	236	154	84.6	1.53247	2.7896	0.0334847
905	HC	86	M	White	28	16		7	0
979	HC	73	M	White	28	20		5	0															Y
1070	HC	78	F	Other	28	16		1	0
1110	HC	70	F	White	28	18		1	0
1111	HC	55	F	White	28	18		1	0		1063	6440.4
1118	HC	63	F	White	28	13		5	0		4268	6644.7
1146	HC	66	F	White	28			0	0
1158	HC	54	M	White	28	19		0	0		1080	4513.4
1172	HC	78	F	White	28	16		0	0															Y
1180	HC	63	F	White	28	20		6	0		3322	6432.7
1206	HC	76	F	White	28	20		18	3		1307	6162.3
1256	HC	69	F	Asian	28	14
1274	HC	74	F	White	28	18
1277	HC	61	F	White	28	16
1278	HC	68	F	White	28
131141	HC	57	M	White	28	16		0	0		758	7430.1	512	1235	4322	205	64.2	24.9	3.19315	8.23293	0.0474317
141078	HC	65.877	F	White	28	15		0	0		319	5655.3	345	894	2861	167	47.7	12.3	3.50105	13.5772	0.0583712
545	HC	76	F	White	29	15		1	0															Y
669	HC	76	F	White	29	20		29	0															Y
739	HC	77	M	White	29	18					3201	8128.3	922	1673	11573	853	150	79.4	5.68667	10.7431	0.073706
812	HC	76	F	White	29	16		4	0
884	HC	85	M	White	29	20		3	0
909	HC	70	F	White	29	16		0	0
911	HC	80	M	White	29	20
994	HC	69	M	White	29	18		2	0		1109	5813.1	651	1284	5153	188	51.7	27.5	3.63636	6.83636	0.0364836
1042	HC	73	F	White	29	16		6																Y
1155	HC	72	F	White	29	17		0	0															Y
1200	HC	63	M	White	29	18		0	0		879	5733.5												Y
1209	HC	72	M	White	29	14		10	0		845	7072
131112	HC	57.208	M	White	29	18		0	0		823	10297.5	755	1286	10095	729	84	120	8.67857	6.075	0.072214
141337	HC	69.496	F	Asian	29	18		0	0		2757	6328	555	1576	8916	672	135	38.1	4.97778	17.6378	0.0753701
141361	HC	65.238	F	White	29	18		2	0		1485	6737.7	456	1122	6846	484	81.1	20.2	5.96794	23.9604	0.0706982
141362	HC	62.005	F	Asian	29	20		0	0		1737	6038.9	884	1279	7228	519	96.4	23.8	5.38382	21.8067	0.0718041
141387	HC	65.619	F	White	29	16		5	0		844	4837.2	365	1027	5285	399	57.3	44.4	6.96335	8.98649	0.0754967
500	HC	81	F	White	30	18		3	0															Y
615	HC	90	M	White	30	20		7	0		1966	5399.2	983	1726	9513	534	102	50.6	5.23529	10.5534	0.0561337
645	HC	70	F	White	30	20		3	0															Y
891	HC	71	F	White	30	18		6	0		697	5528.8	668	1406	5244	344	50.5	24.8	6.81188	13.871	0.0655988
978	HC	71	F	White	30	18		2	0		865	4617	1185	2653	8153	251	80.6	21.2	3.11414	11.8396	0.0307862
989	HC	69	F	White	30	16		0	0		2619	5419.2	1440	2693	10352	254	194	35.1	1.30928	7.23647	0.0245363		Y
1015	HC	65	M	White	30	20		4	0		1216	6418.3	570	1840	6846	244	121	66.8	2.01653	3.65269	0.0356413
1028	HC	66	M	Asian	30	19		2	0		1396	4398.3	323	1171	4363	169	44.6	35.7	3.78924	4.73389	0.0387348	Y	Y
1112	HC	70	F	Black	30	18		5	0
1179	HC	59	F	White	30	16		13	1		920	6418.7
1207	HC	78	M	White	30	20		7	0		1658	4774.1
1213	HC	80	M	White	30	20					1750	4521
1275	HC	59	F	White	30	18
121390	HC	60.784	F	White	30	13		0	0		722	4521.1	365	997	4195	260	52.2	31	4.98084	8.3871	0.0619785
121411	HC	74.671	F	White	30	16		0	0		2464	6818.9	714	1540	7326	416	113	19.4	3.68142	21.4433	0.0567841
131018	HC	62.975	M	White	30	16		0	0		887	6251.1	389	996	5146	335	63.4	19.4	5.28391	17.268	0.0650991
131242	HC	75.792	F	White	30	16		0	0		730	6602.5	408	1318	3882	129	60.9	22.9	2.11823	5.63319	0.0332303
611	HC	62	F																					Y
616	HC	75	M																					Y
627	HC	72	M																					Y
641	HC	68	F																					Y
834	HC	88	M																					Y
1102	HC	61	F																					Y
1159	HC	69	M	White		16																		Y
1272	HC	60	F	White		14
9966	HC	74	M								2112	5898.8											Y
141198	HC	82	M	African American		16					2139	4684.6	818	2125	8039	539	124	57.5	4.34677	9.37391	0.0670481
141210	HC	76	M	White		18					1208	4390.7	853	1202	6910	397	99.8	42.7	3.97796	9.29742	0.057453
141222	HC	84	M	White		20					1150	5958.4	822	1041	7415	404	101	55.6	4	7.26619	0.0544842
141262	HC	55	F	White		18					1383	5635.9	306	948	6012	286	92.3	39.4	3.09859	7.25888	0.0475715
A34285	HC	75	M																						Y
A34291	HC	63	M																						Y
A34301	HC	84	F																						Y
A34605	HC	80	M																						Y
A34642	HC	49	F																						Y
SBRP 1096	HC	88	M								619	5702.8											Y
1194	PD	65	F	White	21	16	2			450														Y
1243	PD	69	M	White	21	14	1	40	3	600	1219	7562.2												Y
1265	PD	48	M	White	21	14	4	38	2	750
1186	PD	81	M	White	22	15	12			800														Y
1258	PD	77	M	White	22	20	8			600
1013	PD	77	M	White	23	18	4			400	676	5338.1	1055	1769	4884	198	55.6	42.5	3.56115	4.65882	0.0405405			Y
1156	PD	77	M	White	23	18	1	35	2	0														Y
677	PD	65	M	White	24	18	9																	Y
1152	PD	80	F	White	24	14	2	27	2	0														Y
1228	PD	70	M	White	24	16	16			1350														Y
131113	PD	57.923	F	Asian	24	16	4.38904	27	3	450	870	6490.6	706	1026	3942	283	47.9	91.2	5.90814	3.10307	0.071791
131326	PD	72.241	F	White	24	12	5.77534	36	2	399.25	1041	5795.6	614	1554	4918	260	81.8	31.9	3.17848	8.15047	0.052867
141312	PD	73	F	White	24	20	7.9589	47	2	500	1420	7470	707	1560	5002	305	86.4	31.8	3.53009	9.59119	0.0609756
727	PD	67	F	Asian	25	15	4	57	4		1470	6862.2	925	2462	6705	446	70.9	42.6	6.29055	10.4695	0.0665175			Y
930	PD	72	M	White	25	19	9	37	2	650														Y
955	PD	70	F	White	25	12	10	32	2	0														Y
1012	PD	66	F	White	25	18	30	64	3	0	646	7186.7	844	1382	4156	261	62	25.5	4.20968	10.2353	0.0628008	Y	Y	Y
121347	PD	80.164	M	White	25	16	2.77808	27	2	450	4051	3792.6	852	1284	6319	424	76.4	35.8	5.54974	11.8436	0.0670992
941	PD	67	F	White	26	20	3	30	2	130														Y
951	PD	75	F	White	26	12	10	28	2	350	730	5375.4	2296	3150	6816	508	62.7	28.9	8.10207	17.5779	0.0745305			Y
964	PD	69	M	White	26	18	5	44	1	700														Y
988	PD	52	F	White	26	15	3	20	1	0														Y
1115	PD	63	M	White	26	16	6	52	2	1250														Y
1131	PD	79	M	White	26	18	4	45	2	675														Y
1178	PD	65	M	Asian	26	13	2			100														Y
1222	PD	62	M	White	26	19	10	38	2	2300	705	9728.2												Y
1232	PD	67	F	White	26	18	10			800	1117	9243.1										Y	Y	Y
131003	PD	58.26	M	White	26	18	13.7863	45	2	1580	320	6238	784	1236	4129	286	87.8	31.5	3.2574	9.07937	0.0692662
131327	PD	69.932	M	White	26	16	4.19726	40	2	840	1819	7382.8	2397	1472	5923	361	93.5	24.8	3.86096	14.5565	0.0609488
141226	PD	71	F	White	26	13	0.232877	25	2	300	1223	6841	948	1817	6236	404	51.5	59.9	7.84466	6.74457	0.0647851
693	PD	69	M	White	27	18	9																	Y
1023	PD	67	M	White	27	18	15	45	2	0														Y
1060	PD	69	M	White	27	18	8	51	3	665
1069	PD	68	F	White	27	14	5	17	2	400
1122	PD	72	F	White	27	18	3			300														Y
1169	PD	65	F	White	27	20	3			400														Y
1170	PD	72	M	White	27	12	10			0														Y
131201	PD	61.436	M	White	27	14	6.05205	37	2	1150	1471	11619.7	897	1151	5569	353	84.5	26.2	4.17751	13.4733	0.0633866
141099	PD	67.392	M	White	27	13	16.1863	55	2	1087.5	1682	5550.2	757	1467	6967	167	124	17	1.34677	9.82353	0.0239701
734	PD	66	F	White	28	18	9	21	0															Y
950	PD	79	M	Asian	28	20	7	45	2	300
984	PD	79	F	White	28	16	7	38	2	450	3324	6351.6	624	1118	10161	733	99.7	54.9	7.35206	13.3515	0.0721386
1024	PD	66	F	White	28	18	4	30	2	0	1376	3962.9	404	1188	7525	463	82.3	36.9	5.62576	12.5474	0.0615282	Y	Y	Y
1044	PD	63	M	White	28	16	5	29	2	675	891	5434.2	652	1882	6683	443	85.8	42.6	5.16317	10.3991	0.0662876	Y	Y	Y
1074	PD	76	M	White	28	18	20	67	2	849
1161	PD	83	M	White	28	20	7			750														Y
1233	PD	77	M	White	28	20	16	37	2	650														Y
1246	PD	63	F	White	28	18	23			2004
1247	PD	62	F	White	28	16	12	22	2	625
131085	PD	65.964	M	White	28	20	5.32877	29	2	450	925	10353.4	611	1207	5525	396	76.3	30.9	5.19004	12.8155	0.0716742
131183	PD	65.351	M	White	28	17	3.85205	48	2	360	781	7915.5	830	1105	3888	269	68.2	14.5	3.94428	18.5517	0.0691872
741	PD	67	M	Asian	29	20	2				1167	5979.4	455	1524	6783	444	73.5	36	6.04082	12.3333	0.0654578			Y
753	PD	75	F	White	29	20	2				902	6086.1	468	1201	7014	402	63.5	36.2	6.33071	11.105	0.0573139
870	PD	73	F	White	29	16	15	23	2	696	1432	4095.8	674	1859	6871	484	47.7	26.1	10.1468	18.5441	0.070441		Y	Y
880	PD	77	F	White	29	16	10	39	2	800														Y
948	PD	75	F	White	29	14	11	75	3	200	1098	3832.8	1051	2301	8508	537	82.1	32.3	6.5408	16.6254	0.0631171			Y
972	PD	72	F	White	29	16	7			600														Y
983	PD	68	M	White	29	16	18	25	2		721	5455.2	493	1965	6834	498	63.7	32.4	7.8179	15.3704	0.0728709	Y	Y	Y
1003	PD	62	F	White	29	18	3	48	2	400														Y
1009	PD	75	F	White	29	20	10	34	2	965														Y
1117	PD	74	M	White	29	12	2			300														Y
1223	PD	77	F	White	29	16	8			451	1449	3897.8											Y	Y
121320	PD	69	M	White	29	18	2.13973	20	2	400	883	3919.9	737	1296	4026	236	72.9	26.3	3.23731	8.97338	0.058619
121652	PD	60.608	M	White	29	15	5.36438	42	2	870	3129	4516.9	773	1609	6469	387	88.8	38.8	4.35811	9.97423	0.0598238
131447	PD	71.299	M	White	29	20	7.96438	47	2	750	1158	8124	974	1441	4488	295	74.9	21.1	3.93858	13.981	0.0657308
141042	PD	70.66	F	White	29	16	1.23836	30	2	100	691	8061.6	644	1044	8964	610	69.3	71	8.80231	8.59155	0.06805
141177	PD	63.104	F	White	29	16	1.65753	30	2	550	524	5288.6	466	1554	3815	267	33.5	35.8	7.97015	7.4581	0.0699869
141352	PD	58.378	F	White	29	14	7.71507	54	2	410	1455	3335.2	328	1077	3106	162	67.3	19.4	2.40713	8.35052	0.0521571
848	PD	74	F	White	30	16	16	31	3	1000														Y
949	PD	71	M	White	30	16	5	52	2	425														Y
974	PD	57	M	White	30	18	7	37	2	635														Y
1008	PD	62	M	White	30	16	13	66	1	575														Y
1049	PD	65	F	White	30	16	8	42	1	450														Y
1072	PD	71	M	White	30	16	8	49	2	1280	1102	5225.2	687	1234	9179	689	83.9	42.1	8.21216	16.3658	0.0750626
1150	PD	75	F	White	30	20	7			1276.5														Y
131065	PD	50.405	F	White	30	19	5.84932	41	2	450	1642	8981.7	542	1246	5645	435	91.4	96.9	4.7593	4.48916	0.0770593
141130	PD	74	M	Asian	30	18	2.38082	25	2	450	983	7276.7	706	1179	6488	383	62	24.7	6.17742	15.5061	0.0590321
141179	PD	56.847	F	White	30	18	10.3014	48	2	898	1034	9109.7	390	881	5431	353	73.8	27.3	4.7832	12.9304	0.0649972
141372	PD	63	F	White	30	18	1.50137	25	2	225	624	3444.8	392	1189	3641	249	46.5	23.8	5.35484	10.4622	0.0683878
141374	PD	73	F	White	30	20	6.76712	32	2	460	1972	4606.8	413	1222	7496	331	80.1	42.9	4.13233	7.71562	0.0441569
622	PD	90	M	White		20	7																	Y
935	PD	68	M			16				1031														Y
1271	PD	58	M	White			2			100
131137	PD	51	F	American Indian/Alaskan		16	7.44932	6	1	457.5	1138	5844	296	919	4567	285	56.6	14.2	5.03534	20.0704	0.0624042
131388	PD	55.866	F								229	8356.5	5114	1365	3257	221	77.9	14.9	2.83697	14.8322	0.0678539
SD 3PD 01	PD	57	M								997	6683											Y
131064	PDD	69	M	White	8	18	16.2658	59	4	1547	1658	9340.7	780	1326	7317	492	95.5	32.3	5.15183	15.2322	0.0672407
141335	PDD	64.69	M	White	9	16	6.67945	37	2	400	1063	3372.3	546	1087	3131	152	65.2	17.8	2.33129	8.53933	0.0485468
141202	PDD	69	F	White	13	18	3.34795	42	3	500	846	5854.5	1708	3029	4404	160	124	31.1	1.29032	5.14469	0.0363306
131387	PDD	78.74	M	White	14	18	3.87123	62	4	300	2158	8314	2286	2440	4760	303	83	166	3.6506	1.8253	0.0636555
121310	PDD	74	M	White	16	14	0.884932	43	2	800	1507	7324.4	658	1577	5122	170	118	61.9	1.44068	2.74637	0.0331902
131379	PDD	78.323	M	White	17	20	8.85753	53	2	400	1247	11379.5	1703	1456	4783	297	105	34	2.82857	8.73529	0.0620949
141365	PDD	72.482	M	White	18	14	9.33425	39	3	600	589	5808	1294	1186	3274	125	78.2	24.1	1.59847	5.18672	0.0381796
141175	PDD	64.2	M	White	19	16	8.29315	47	2	500	472	5314.2	1261	3052	3717	217	40.4	42.8	5.37129	5.07009	0.0583804
141132	PDD	83.537	F	White	23	12	14.7288	59	3	900	2033	6434.2	1674	1467	7185	211	136	95.1	1.55147	2.21872	0.0293667
151019	PDD										860	5489.1	639	1797	2825	145	47.6	22.3	3.04622	6.50224	0.0513274
A34808	PDD	84	M																						Y
A34875	PDD	75	M																						Y
A34934	PDD	76	F																						Y
A35028	PDD	63	M																						Y
A35035	PDD	65	F																						Y
141308	PD-MCI	78.4	M	White	17	20	4.61644	39	2	750	774	4568.4	1017	1808	3433	151	93.9	43.8	1.60809	3.44749	0.0439849
141336	PD-MCI	69.2	M	White	17	18	4.67945	56	4	375	682	6895.3	993	2345	4828	279	78.1	59.8	3.57234	4.66555	0.0577879
815	PD-MCI	69	F	White	19	13	7	17	2	500
1051	PD-MCI	73	M	Asian	19	18	7			970
1107	PD-MCI	77	M	White	20	12	3			450
131286	PD-MCI	65.8	F	White	20	14	21.6411	48	4	500	1052	8451.4	671	1408	6500	301	93.1	86.1	3.23308	3.49593	0.0463077
1038	PD-MCI	74	M	White	22	16	4	42	1	400
131351	PD-MCI	70.603	F	White	22	18	13.8192	53	3	825	319	8460	1722	1545	5456	329	84.5	37.6	3.89349	8.75	0.0603006
141074	PD-MCI	80	M	White	22	20	4.13973	44	3	600	1459	5896.6	766	1398	4650	190	116	42.2	1.63793	4.50237	0.0408602
141088	PD-MCI	67.967	F	White	22	13	7.1726	29	2	1175	474	5842.3	434	1200	4358	262	62.3	52.7	4.20546	4.97154	0.0601193
141318	PD-MCI	75.956	M	Asian	22	20	2.4	32	2	450	2625	5140.1	940	2815	4038	120	64	14.4	1.875	8.33333	0.0297177
141327	PD-MCI	79.7	M	White	22	16	11.6603	37	2	1305.5	1664	5948.8	885	1428	9435	653	88.1	113	7.41203	5.77876	0.0692104
1164	PD-MCI	64	M	White	23	16	2			0														Y
121257	PD-MCI	62.852	F	White	23	16	7.95342	28	2	800	3262	2707.8	724	1237	5276	313	93.2	30.3	3.35837	10.33	0.0593252
131190	PD-MCI	63.986	M	White	23	20	7.52603	41	2	750	1459	6180.6	559	1158	3923	271	84.9	31.8	3.19199	8.52201	0.0690798
141070	PD-MCI	73.7		White	23	16	4.47123	41	2	600	1024	5472.5	1144	1473	3812	170	98	39.7	1.73469	4.28212	0.044596
967	PD-MCI	63	F	White	24	12	6	22	2	902	3437	6818.8	1322	3143	11126	455	197	17.4	2.30964	26.1494	0.0408952	Y	Y
1073	PD-MCI	64	M	White	24	16	4			300
1121	PD-MCI	91	M	White	24	18	12			1950
141112	PD-MCI	65.8	M	White	24	18	3.19452	26	2	800	315	3926.2	443	914	3113	202	45	55.6	4.48889	3.63309	0.0648892
141201	PD-MCI	85.808	M	White	24	18	1.18356	24	2	450	2482	8668.5	2012	2057	12756	372	346	209	1.07514	1.7799	0.0291627
1017	PD-MCI	58	F	White	25	12	9	60	3	500
1037	PD-MCI	83	M	White	25	14	4	58	2	300
121334	PD-MCI	80	M	White	25	13	7.75342	33	2	750	834	5877	1227	1344	2082	92.6	73.8	29.2	1.25474	3.17123	0.0444765
141162	PD-MCI	67.534	M	White	25	13	2.25479	37	2	900	398	7433.8	1107	3453	5476	357	50.5	29.7	7.06931	12.0202	0.0651936
141180	PD-MCI	70.3	F	White	25	14	6.29863	30	3	1040	1377	8764.3	2044	2473	7551	336	91.5	32.8	3.67213	10.2439	0.0444974
141217	PD-MCI	71	m	White	25	16	7.38904	43	2	1450	1342	5463.6	987	3536	8557	595	81.8	48.1	7.27384	12.3701	0.0695337
872	PD-MCI	77	M	White	26	16	6			680														Y
121370	PD-MCI	59.6	F	White	26	18	4.67123	23	2	260	1111	5924.3	421	874	3201	217	64.5	20.7	3.36434	10.4831	0.0677913
131013	PD-MCI	63.268	F	White	26	12	2.12603	20	2	400	5393	5578.5	720	1504	9286	640	129	25	4.96124	25.6	0.068921
763	PD-MCI	66	M	White	27	18	7				1369	5888.6	461	765	4712	235	43.5	28	5.4023	8.39286	0.0498727
766	PD-MCI	76	M	White	27	18	10	39	0	532
1025	PD-MCI	62	M	White	28	18	1	20	2	375
1088	PD-MCI	79	M	White	28	20	4	43	2	400	583	7753
121356	PD-MCI	64.7	M	Asian	28	18	9.80548	28	2	1320	1298	7551.9	928	2217	3879	182	103	88.9	1.76699	2.04724	0.0469193
799	PD-MCI	77	F	White	29	18	8	28	2	418														Y

## Sheet: Sheet2
	Variable	HC	PD	PD-CI	DLB
	Age (years)	71.4 (9.4)	68.6 (7.8)	71.6 (7.5)	70.3 (8.2)			race as percentages
	Gender (% female)	57	47	28	25			percent of the ones I know
	Race (%)							**percentages out of total samples or out of samples we have data for?
	White	87.1	91.6	93.2	100			**LEDD is the sum of each parkinsonian medication a patient is on
	Asian	9.5	7.2	6.8	0
	Black	1.4	0	0	0			**SD in parenthesis
	Latin American/Mexican	1.4	0	0	0
	American Indian/Alaskan	0	1.2	0	0
	N/A	0.006	0	0	0
	Education (years)	17 (2.30)	16.8 (2.30)	16.3 (2.53)	18 (0.87)
	MoCA	26.7 (2.9)	27.1 (2.4)	21.9 (4.7)	16.8 (8.3)
	Disease Duration (years)	N/A	7 (5.4)	7 (4.2)	4 (3.6)
	Motor_Off	4 (5.0)	38 (13.2)	39 (12.4)	33 (17.5)
	HY_Off	0.037 (0.30)	2 (0.56)	2.32 (0.80)	2 (1.1)
	LEDD	N/A	588.75 (428.8)	684.65 (389.4)	N/A
	asyn	1591.75 (1026.9)	1240.17 (739.5)	1429.27 (1045.2)	1070.25 (685.1)
	CXCL12	5785.64 (1459.9)	6395.61 (1973.0)	6480.1 (1758.9)	4887.75 (1875.5)
	NEFL	674.46 (306.8)	878.54 (825.4)	1064.88 (507.4)	N/A
	UCHL1	1555.65 (536.1)	1457.73 (451.6)	1828.5 (773.5)	N/A
	Ab40	6961.98 (2134.3)	5890 (1702.4)	5436.44 (2488.61)	N/A
	Ab42	375.95 (178.79)	373.73 (132.56)	281.08 (145.70)	N/A
	Tau_3plex	87.9 (33.57)	73.15 (16.96)	96.08 (54.78)	N/A
	pTau181	43.92 (23.59)	35.99 (18.31)	51.98 (42.46)	N/A
	AB:tau	4.58 (2.19)	5.32 (1.96)	3.33 (1.79)	N/A
	AB:pTau	10.8 (7.28)	11.64 (4.04)	7.63 (5.80)	N/A
	AB42:AB40	0.0533 (0.016)	0.0633 (0.010)	0.0519 (0.013)	N/A
