# Supplementary material for: CD4+ T cells contribute to neurodegeneration in Lewy body dementia
Source: Science. Author manuscript; Available in PMC 2022 May 20. (PMC9122025; doi:10.1126/science.abf7266)
Supplement: Data S4 [file NIHMS1780000-supplement-Data_S4.xlsx]

## Sheet: Data S4- Alpha Synuclein Stimul
Gene	p_val	avg_logFC	pct.1	pct.2	p_val_adj	BH	PFC
MT-ND3	8.20716e-172	-0.960266	0.943	0.995	1.24617e-167	3.97965e-168	-160.749
RPS27	2.82354e-152	-0.917855	0.979	0.978	4.28726e-148	6.84567e-149	-135.994
MTRNR2L12	2.48273e-151	-1.30168	0.875	0.993	3.76978e-147	4.01293e-148	-191.863
MALAT1	6.49518e-150	-1.26357	0.994	1	9.86228e-146	7.87378e-147	-184.612
ACTG1	2.41433e-133	0.768069	0.97	0.934	3.66592e-129	2.34142e-130	99.5652
RPS15A	6.60089e-125	-0.677809	0.977	0.985	1.00228e-120	5.33462e-122	-82.1998
RPL39	5.2672e-122	-0.775403	0.976	0.988	7.99772e-118	3.64867e-119	-91.837
ACTB	1.66756e-117	0.773235	0.999	0.995	2.53203e-113	1.01075e-114	88.1452
RPS28	9.68931e-112	-0.667903	0.977	0.983	1.47122e-107	5.22038e-109	-72.3221
CFL1	3.65411e-109	0.58164	0.959	0.963	5.54841e-105	1.77188e-106	61.5093
RPL26	1.05083e-105	-0.815453	0.607	0.883	1.59558e-101	4.63226e-103	-83.4487
LGALS1	5.64852e-101	1.08946	0.883	0.648	8.57671e-97	2.28247e-98	106.377
CHCHD2	1.13685e-99	0.633656	0.908	0.866	1.7262e-95	4.24047e-97	61.0671
GAPDH	6.25742e-97	0.707513	0.988	0.99	9.50127e-93	2.1673e-94	66.2686
MYL6	7.89515e-94	0.627599	0.962	0.971	1.1988e-89	2.55224e-91	56.8561
RPL34	4.70415e-92	-0.686745	0.98	0.98	7.14278e-88	1.42565e-89	-61.0145
RPS21	2.05242e-90	-0.682323	0.929	0.98	3.1164e-86	5.85423e-88	-59.5208
VIM	2.71383e-90	0.71188	0.959	0.939	4.12068e-86	7.31076e-88	62.0304
PFN1	2.43109e-89	0.698491	0.988	0.983	3.69136e-85	6.20439e-87	60.215
CORO1A	1.99848e-86	0.564666	0.927	0.89	3.03449e-82	4.84531e-84	47.0449
RPL37	1.61798e-83	-0.586215	0.962	0.98	2.45674e-79	3.736e-81	-47.1478
RPL30	1.70188e-81	-0.571216	0.992	0.988	2.58414e-77	3.75111e-79	-44.7981
RPL41	4.64557e-81	-0.488801	0.996	0.985	7.05383e-77	9.79407e-79	-38.1309
CLIC1	8.01356e-81	0.555605	0.913	0.826	1.21678e-76	1.61907e-78	43.2209
TUBA1B	1.01232e-75	1.17051	0.743	0.616	1.5371e-71	1.96349e-73	85.1042
SARAF	1.04573e-71	-0.729608	0.755	0.936	1.58783e-67	1.95028e-69	-50.1313
RPL35A	3.49798e-71	-0.53972	0.972	0.98	5.31133e-67	6.28211e-69	-36.8099
TYMS	4.9048e-68	1.19599	0.539	0.125	7.44744e-64	8.49405e-66	77.8239
TXNIP	1.07325e-67	-0.729476	0.256	0.694	1.62962e-63	1.79454e-65	-47.2307
TUBB	4.80508e-67	0.984064	0.787	0.756	7.29604e-63	7.76662e-65	63.0881
TXN	1.69882e-66	0.761458	0.822	0.68	2.57949e-62	2.65728e-64	48.4101
YPEL3	1.22311e-65	-0.70571	0.145	0.531	1.85717e-61	1.85339e-63	-44.2706
ENO1	2.05266e-65	0.57372	0.888	0.839	3.11676e-61	3.01617e-63	35.8693
HMGN2	5.71105e-64	0.881598	0.72	0.491	8.67166e-60	8.14496e-62	53.856
CALM1	1.62531e-63	0.504337	0.928	0.932	2.46788e-59	2.25176e-61	30.5868
S100A11	3.87906e-63	0.553046	0.912	0.826	5.88996e-59	5.22488e-61	33.3387
TMSB4X	1.79741e-59	0.454174	0.998	0.99	2.72919e-55	2.35558e-57	25.7189
PKM	6.78025e-59	0.596277	0.911	0.873	1.02951e-54	8.65195e-57	33.429
COX8A	1.50164e-58	0.515569	0.831	0.753	2.28009e-54	1.86704e-56	28.7321
ATP5MC3	3.71919e-57	0.538782	0.821	0.741	5.64721e-53	4.50858e-55	29.2806
TPM4	6.39141e-57	0.74375	0.769	0.523	9.70472e-53	7.55901e-55	40.2529
COX5A	1.77741e-56	0.503856	0.812	0.736	2.69882e-52	2.05206e-54	27.0509
MKI67	2.97205e-56	0.986335	0.418	0.064	4.51276e-52	3.3515e-54	52.744
TPI1	4.50746e-56	0.445152	0.891	0.912	6.84413e-52	4.96743e-54	23.7283
ATP5MC2	1.01935e-54	0.496839	0.889	0.753	1.54778e-50	1.09841e-52	25.8154
STMN1	1.95193e-54	0.952173	0.663	0.43	2.96381e-50	2.05759e-52	49.2146
RPL36	4.64539e-52	-0.44323	0.947	0.966	7.05356e-48	4.79266e-50	-21.8598
EEF1A1	1.31158e-51	-0.461824	0.998	0.998	1.9915e-47	1.32497e-49	-22.5729
RPL5	1.52893e-51	-0.473047	0.959	0.971	2.32153e-47	1.51302e-49	-23.0942
RPS3A	3.15337e-51	-0.435861	0.987	0.978	4.78808e-47	3.05814e-49	-21.1456
BTG1	1.09328e-49	-0.592478	0.669	0.924	1.66004e-45	1.03948e-47	-27.8365
UBE2C	1.64974e-49	1.03068	0.342	0.037	2.50496e-45	1.53838e-47	48.2491
RPL36A	2.35482e-48	-0.632258	0.226	0.55	3.57555e-44	2.15444e-46	-28.8731
S100A10	4.81448e-48	0.493906	0.874	0.851	7.31031e-44	4.32323e-46	22.4057
GNG5	6.72295e-48	0.53797	0.811	0.687	1.02081e-43	5.82135e-46	24.3351
MT-ATP8	6.68794e-48	0.425604	0.967	0.944	1.0155e-43	5.82135e-46	19.2522
ANXA2	2.94634e-47	0.728668	0.735	0.54	4.47373e-43	2.50646e-45	32.4993
RPL13	9.63106e-47	-0.400849	0.995	0.985	1.46238e-42	8.0519e-45	-17.6751
CENPM	1.0625e-46	0.749736	0.423	0.095	1.6133e-42	8.73229e-45	33.0325
RGCC	1.76206e-46	-0.77851	0.168	0.474	2.67551e-42	1.42404e-44	-34.1349
HMGB2	3.01671e-46	0.894075	0.61	0.359	4.58057e-42	2.39804e-44	38.9997
FLNA	4.66511e-46	0.759374	0.741	0.491	7.0835e-42	3.64856e-44	32.9856
PRELID1	1.33696e-44	0.497223	0.781	0.709	2.03004e-40	1.02904e-42	20.8772
DBI	1.85599e-44	0.500474	0.81	0.672	2.81814e-40	1.4062e-42	20.9458
TSC22D3	5.41538e-44	-0.438583	0.074	0.323	8.22271e-40	4.03987e-42	-18.1546
TK1	9.57856e-44	0.673986	0.359	0.059	1.45441e-39	7.03734e-42	27.7363
H2AFV	1.21945e-43	0.568182	0.757	0.655	1.85162e-39	8.82558e-42	23.3263
RPLP2	3.83552e-43	-0.367684	0.978	0.985	5.82385e-39	2.73506e-41	-14.9144
RPS15	5.27892e-43	-0.341614	0.991	0.985	8.01552e-39	3.70978e-41	-13.8117
HNRNPA2B1	6.87838e-43	0.386317	0.911	0.924	1.04441e-38	4.76475e-41	15.577
PPIA	1.09171e-41	0.342883	0.959	0.968	1.65765e-37	7.45591e-40	13.4161
ARHGDIB	1.78606e-41	0.330368	0.945	0.949	2.71195e-37	1.20286e-39	12.8579
PDCD4	3.02374e-41	-0.578716	0.119	0.406	4.59125e-37	2.00851e-39	-22.3946
RPLP1	7.73864e-41	-0.392698	0.997	0.993	1.17504e-36	5.0709e-39	-15.0383
RPS25	1.28186e-40	-0.379392	0.979	0.978	1.94638e-36	8.28768e-39	-14.4479
DUT	2.54716e-40	0.764053	0.594	0.323	3.86761e-36	1.62516e-38	28.8729
RPS27A	3.20506e-40	-0.368571	0.995	0.99	4.86656e-36	2.01836e-38	-13.8933
ANKRD12	1.17275e-39	-0.563014	0.544	0.792	1.7807e-35	7.29059e-38	-20.9088
RPS13	1.65393e-39	-0.402859	0.983	0.983	2.51132e-35	1.01518e-37	-14.9031
ZWINT	2.00247e-39	0.621793	0.356	0.068	3.04055e-35	1.21375e-37	22.954
RAC2	2.75066e-39	0.366606	0.926	0.848	4.17661e-35	1.64666e-37	13.485
TRIM22	3.66663e-39	-0.474873	0.171	0.472	5.56741e-35	2.16823e-37	-17.4107
UHRF1	1.08012e-38	0.653543	0.272	0.027	1.64006e-34	6.31026e-37	23.6582
RAN	1.17555e-38	0.463586	0.862	0.817	1.78496e-34	6.78602e-37	16.7672
CCR7	1.98209e-38	-0.630384	0.14	0.425	3.0096e-34	1.13072e-36	-22.6602
TCF7	3.4624e-38	-0.729464	0.072	0.311	5.2573e-34	1.95223e-36	-26.0488
RPL11	4.28086e-38	-0.342559	0.993	0.988	6.50005e-34	2.38596e-36	-12.2028
ITM2B	5.55031e-38	-0.511377	0.664	0.831	8.42759e-34	3.05835e-36	-18.1613
ARL6IP5	5.78087e-38	-0.511035	0.754	0.895	8.77767e-34	3.1496e-36	-18.1426
NDUFV2	8.18885e-38	0.42791	0.818	0.775	1.2434e-33	4.41197e-36	15.1289
RALY	9.25796e-38	0.634202	0.609	0.352	1.40573e-33	4.93317e-36	22.3917
H2AFZ	1.53981e-37	0.463558	0.831	0.883	2.33804e-33	8.11579e-36	16.2666
RPS12	3.66304e-37	-0.397797	0.995	0.988	5.56196e-33	1.9099e-35	-13.8111
ZFAS1	4.01374e-37	-0.574762	0.43	0.694	6.09446e-33	2.07049e-35	-19.935
SLC38A2	4.74859e-37	-0.700019	0.145	0.413	7.21026e-33	2.42378e-35	-24.2315
C12orf75	1.30741e-36	0.631774	0.698	0.425	1.98518e-32	6.6038e-35	21.5942
FTH1	1.60297e-36	0.397629	0.972	0.971	2.43394e-32	8.01318e-35	13.5576
CENPW	2.12715e-35	0.550287	0.311	0.059	3.22986e-31	1.0525e-33	18.1473
BIRC5	3.33049e-35	0.574192	0.318	0.056	5.05702e-31	1.63127e-33	18.8263
LINC00861	5.04798e-35	-0.534558	0.179	0.469	7.66485e-31	2.44777e-33	-17.4326
TUBB4B	6.55676e-35	0.748297	0.591	0.416	9.95579e-31	3.1479e-33	24.3211
YBX1	1.0064e-34	0.374017	0.877	0.866	1.52812e-30	4.78434e-33	12.0883
CDC20	2.88956e-34	0.631792	0.287	0.042	4.38751e-30	1.36034e-32	20.1329
S100A6	9.67054e-34	0.380204	0.931	0.941	1.46837e-29	4.50889e-32	11.9179
TRBC2	1.13049e-33	-0.5181	0.524	0.753	1.71654e-29	5.22071e-32	-16.2073
GSTP1	1.2089e-33	0.480376	0.833	0.751	1.8356e-29	5.53016e-32	15.0152
PSMA7	1.424e-33	0.415115	0.806	0.724	2.1622e-29	6.45324e-32	12.9475
SEC62	1.45835e-33	-0.493368	0.308	0.606	2.21435e-29	6.54771e-32	-15.3852
GNA15	2.52022e-33	0.603187	0.408	0.137	3.82671e-29	1.12115e-31	18.6688
CCNA2	2.61464e-33	0.551269	0.262	0.034	3.97006e-29	1.15258e-31	17.0554
HSP90AA1	2.86723e-33	0.378702	0.881	0.878	4.3536e-29	1.25254e-31	11.7027
RBM3	3.06684e-33	0.604827	0.525	0.249	4.65669e-29	1.32778e-31	18.6752
RPS19	4.08808e-33	-0.334626	0.993	0.99	6.20734e-29	1.75426e-31	-10.2917
NDUFA4	4.8078e-33	0.420229	0.787	0.697	7.30017e-29	2.045e-31	12.8965
RPL6	7.83908e-33	-0.325597	0.981	0.988	1.19029e-28	3.30537e-31	-9.92446
ADTRP	8.35946e-33	-0.356508	0.014	0.149	1.2693e-28	3.4944e-31	-10.858
RPS29	4.02269e-32	-0.433113	0.686	0.866	6.10805e-28	1.66718e-30	-12.8972
HMGB1	4.24021e-32	0.376757	0.865	0.895	6.43834e-28	1.74244e-30	11.2118
FAU	1.38069e-31	-0.289619	0.987	0.98	2.09644e-27	5.62602e-30	-8.47131
NUSAP1	1.61485e-31	0.591095	0.297	0.056	2.45199e-27	6.52534e-30	17.2514
HLA-E	3.47152e-31	-0.387741	0.878	0.961	5.27116e-27	1.39119e-29	-11.1889
SRSF2	3.6669e-31	0.589808	0.601	0.35	5.56782e-27	1.45744e-29	17.0079
CTSH	4.13339e-31	0.678146	0.629	0.367	6.27615e-27	1.6295e-29	19.5224
TPM3	6.06116e-31	0.425627	0.835	0.782	9.20327e-27	2.37021e-29	12.1837
PTTG1	7.53172e-31	0.655095	0.505	0.222	1.14362e-26	2.92171e-29	18.6927
RPL32	1.36351e-30	-0.345261	0.991	0.983	2.07036e-26	5.24736e-29	-9.76401
JPT1	1.46681e-30	0.476885	0.709	0.584	2.2272e-26	5.60043e-29	13.4729
TMSB10	3.26921e-30	0.377682	0.996	0.988	4.96397e-26	1.23847e-28	10.54
SOCS1	4.48878e-30	0.727734	0.56	0.289	6.81577e-26	1.6873e-28	20.2112
LEF1	4.7707e-30	-0.471034	0.068	0.269	7.24383e-26	1.77947e-28	-13.0711
H2AFX	6.83973e-30	0.586644	0.381	0.117	1.03854e-25	2.53175e-28	16.1894
FEN1	7.16232e-30	0.540219	0.356	0.098	1.08753e-25	2.63107e-28	14.8992
DHFR	8.19138e-30	0.528397	0.322	0.078	1.24378e-25	2.98647e-28	14.5441
RPL18A	8.79647e-30	-0.305091	0.995	0.98	1.33566e-25	3.18314e-28	-8.38914
CCND3	8.9707e-30	0.514999	0.722	0.582	1.36211e-25	3.22214e-28	14.1583
PLK1	9.4914e-30	0.550935	0.237	0.029	1.44117e-25	3.3841e-28	15.1345
GIMAP7	1.16826e-29	-0.57401	0.455	0.667	1.77389e-25	4.13497e-28	-15.7184
RPL37A	1.48026e-29	-0.349074	0.885	0.944	2.24762e-25	5.20127e-28	-9.52408
HIST1H4C	1.78684e-29	1.05468	0.514	0.391	2.71314e-25	6.23338e-28	28.693
SRSF3	1.96266e-29	0.524908	0.691	0.484	2.98011e-25	6.79782e-28	14.2605
TPX2	2.95263e-29	0.535522	0.32	0.078	4.48328e-25	1.01541e-27	14.4555
TAGLN2	3.77341e-29	0.413735	0.821	0.741	5.72954e-25	1.28854e-27	11.1253
PRDX1	6.20033e-29	0.316226	0.859	0.883	9.41459e-25	2.10248e-27	8.43603
CDT1	7.91917e-29	0.415346	0.212	0.02	1.20245e-24	2.65023e-27	11.0385
SPINT2	7.92499e-29	-0.36097	0.067	0.247	1.20333e-24	2.65023e-27	-9.5934
EBP	1.17847e-28	0.560006	0.508	0.257	1.78939e-24	3.91399e-27	14.7883
ZBTB38	1.40027e-28	-0.597419	0.127	0.323	2.12617e-24	4.61899e-27	-15.7333
HIST1H1B	2.48544e-28	0.836448	0.275	0.059	3.77389e-24	8.14316e-27	21.8223
SNRPN	3.03584e-28	-0.360911	0.066	0.259	4.60962e-24	9.87973e-27	-9.38558
TOP2A	5.7832e-28	0.582257	0.266	0.049	8.78121e-24	1.86952e-26	14.9805
CENPF	6.05393e-28	0.513507	0.259	0.044	9.19229e-24	1.94407e-26	13.2029
RPL29	6.11784e-28	-0.286337	0.992	0.978	9.28933e-24	1.95167e-26	-7.36162
ASF1B	8.08024e-28	0.47015	0.275	0.054	1.2269e-23	2.56086e-26	12.0319
NQO1	9.44517e-28	0.569079	0.359	0.11	1.43415e-23	2.974e-26	14.5267
TMEM106C	1.09509e-27	0.588334	0.474	0.225	1.66278e-23	3.42586e-26	14.9821
IL7R	1.17954e-27	-0.842503	0.224	0.44	1.79102e-23	3.66641e-26	-21.4297
CD27	2.37946e-27	-0.374775	0.083	0.274	3.61297e-23	7.34904e-26	-9.4195
CISD3	3.44651e-27	0.537336	0.553	0.293	5.23318e-23	1.05773e-25	13.4203
CCNB2	4.66493e-27	0.428694	0.239	0.037	7.08323e-23	1.42266e-25	10.6517
MT-ND2	5.89819e-27	-0.467066	0.857	0.941	8.9558e-23	1.78752e-25	-11.5588
SLC9A3R1	9.44484e-27	0.528411	0.648	0.428	1.4341e-22	2.8446e-25	12.9704
LBH	1.28284e-26	-0.417513	0.211	0.469	1.94786e-22	3.8398e-25	-10.1939
CD70	1.45446e-26	0.50979	0.5	0.225	2.20845e-22	4.32679e-25	12.4204
AURKB	1.49018e-26	0.385562	0.195	0.017	2.2627e-22	4.40604e-25	9.39073
C12orf57	2.12793e-26	-0.480026	0.615	0.814	3.23105e-22	6.25354e-25	-11.6185
SESN3	2.42995e-26	-0.626767	0.102	0.308	3.68963e-22	7.05558e-25	-15.1373
SLC25A5	2.41839e-26	0.309225	0.809	0.812	3.67208e-22	7.05558e-25	7.46823
TMEM167A	2.73215e-26	0.529137	0.531	0.271	4.1485e-22	7.88584e-25	12.7539
WDR1	4.56647e-26	0.468466	0.72	0.579	6.93373e-22	1.31023e-24	11.1882
PIK3IP1	6.66534e-26	-0.383904	0.061	0.232	1.01207e-21	1.90119e-24	-9.10658
CDKN3	7.15286e-26	0.485255	0.281	0.064	1.08609e-21	2.02832e-24	11.4971
DBNL	7.26219e-26	0.531463	0.542	0.298	1.10269e-21	2.04735e-24	12.5897
PASK	1.30145e-25	-0.605314	0.047	0.208	1.97612e-21	3.64782e-24	-14.1873
CLSPN	1.39628e-25	0.428841	0.272	0.059	2.12011e-21	3.89113e-24	10.0391
ID2	1.46548e-25	0.590922	0.49	0.222	2.22518e-21	4.06063e-24	13.8225
CALR	2.25768e-25	0.458904	0.771	0.663	3.42806e-21	6.22016e-24	10.6494
RPL19	3.17199e-25	-0.286008	0.994	0.99	4.81634e-21	8.68981e-24	-6.59563
GTSE1	7.11263e-25	0.391728	0.194	0.024	1.07998e-20	1.93759e-23	8.89722
CXCR4	8.1668e-25	-0.503319	0.251	0.499	1.24005e-20	2.21234e-23	-11.4028
NKG7	9.44686e-25	0.510958	0.511	0.249	1.43441e-20	2.54488e-23	11.5448
H3F3B	9.61994e-25	0.249917	0.914	0.939	1.46069e-20	2.57719e-23	5.64535
SH3BGRL3	1.42193e-24	0.286768	0.975	0.968	2.15906e-20	3.78844e-23	6.42977
PGAM1	1.48176e-24	0.385066	0.752	0.663	2.2499e-20	3.92626e-23	8.62779
RIPOR2	5.31307e-24	-0.404097	0.203	0.445	8.06736e-20	1.40017e-22	-8.83106
MAP3K1	6.44076e-24	-0.352789	0.045	0.198	9.77966e-20	1.6791e-22	-7.68196
RPL9	6.43653e-24	-0.323262	0.948	0.958	9.77322e-20	1.6791e-22	-7.03901
LPAR6	7.81414e-24	-0.287942	0.022	0.144	1.1865e-19	2.02625e-22	-6.24643
CCND2	8.09273e-24	0.615184	0.562	0.34	1.2288e-19	2.08732e-22	13.3374
ARPC2	1.02177e-23	0.205212	0.897	0.927	1.55146e-19	2.62147e-22	4.42877
NCF1	1.18668e-23	-0.219025	0.107	0.281	1.80185e-19	3.02853e-22	-4.71316
RRM2	1.27503e-23	0.357188	0.18	0.017	1.93601e-19	3.23698e-22	7.67592
RPL23A	1.56106e-23	-0.281308	0.971	0.976	2.37032e-19	3.9425e-22	-6.02118
LSM2	1.64061e-23	0.508378	0.579	0.362	2.49111e-19	4.12194e-22	10.8716
CDCA3	2.02763e-23	0.387355	0.198	0.027	3.07876e-19	5.06804e-22	8.24878
CNPY3	2.1169e-23	-0.411539	0.324	0.567	3.2143e-19	5.26403e-22	-8.757
GINS2	2.23392e-23	0.460809	0.267	0.066	3.39198e-19	5.52666e-22	9.79566
SEC61B	2.5084e-23	0.384883	0.766	0.65	3.80875e-19	6.17423e-22	8.16313
PSMB6	3.06992e-23	0.380337	0.733	0.638	4.66137e-19	7.5182e-22	8.0342
CALM3	3.09328e-23	0.417227	0.739	0.565	4.69684e-19	7.53734e-22	8.813
HIST1H1E	3.22604e-23	0.845017	0.386	0.169	4.89842e-19	7.82154e-22	17.8355
KIFC1	3.46476e-23	0.375697	0.202	0.029	5.26089e-19	8.35852e-22	7.9189
CCNB1	3.49665e-23	0.495686	0.261	0.064	5.30931e-19	8.39369e-22	10.4471
RPL38	3.867e-23	-0.391105	0.639	0.804	5.87166e-19	9.23699e-22	-8.22669
RPL21	4.16786e-23	-0.314294	0.958	0.978	6.32848e-19	9.90684e-22	-6.60146
MYO1G	7.48614e-23	0.509583	0.497	0.276	1.1367e-18	1.77075e-21	10.5748
PPIB	7.74081e-23	0.338437	0.834	0.782	1.17536e-18	1.8221e-21	7.01898
RABAC1	1.12054e-22	-0.382454	0.199	0.43	1.70142e-18	2.62487e-21	-7.87124
RPS26	1.41823e-22	0.167097	0.897	0.951	2.15344e-18	3.30624e-21	3.42225
LSM4	1.49928e-22	0.48214	0.581	0.411	2.27651e-18	3.47644e-21	9.86405
PKMYT1	1.50557e-22	0.367427	0.189	0.024	2.28606e-18	3.47644e-21	7.51715
ARID5B	1.87724e-22	-0.381299	0.2	0.433	2.8504e-18	4.30587e-21	-7.76551
SRI	1.88254e-22	0.479854	0.613	0.389	2.85845e-18	4.30587e-21	9.77269
ANXA5	2.47927e-22	0.455226	0.675	0.545	3.76452e-18	5.64411e-21	9.21759
FCMR	3.5818e-22	-0.283794	0.14	0.335	5.43861e-18	8.11597e-21	-5.70161
MT-CO3	4.68039e-22	0.210948	0.998	1	7.10671e-18	1.05559e-20	4.21401
HPGD	6.65812e-22	0.753231	0.396	0.169	1.01097e-17	1.49469e-20	14.9331
SNRPD1	6.74726e-22	0.484142	0.596	0.396	1.0245e-17	1.50772e-20	9.59651
ANKRD39	7.87639e-22	0.454393	0.383	0.164	1.19595e-17	1.75195e-20	8.97721
CDKN1A	8.22245e-22	0.547472	0.344	0.125	1.2485e-17	1.82058e-20	10.807
CREBRF	9.34464e-22	-0.327694	0.034	0.166	1.41889e-17	2.05964e-20	-6.45105
CKAP2L	9.47984e-22	0.332666	0.166	0.017	1.43942e-17	2.07453e-20	6.54789
H2AFY	9.49775e-22	0.487882	0.511	0.276	1.44214e-17	2.07453e-20	9.60302
STK4	1.2143e-21	-0.466153	0.443	0.658	1.8438e-17	2.64043e-20	-9.12649
ZBTB32	1.24654e-21	0.401608	0.256	0.064	1.89274e-17	2.69842e-20	7.85902
EMP3	1.27512e-21	0.266783	0.903	0.924	1.93614e-17	2.74803e-20	5.21853
PCNA	1.42312e-21	0.569084	0.423	0.21	2.16086e-17	3.0534e-20	11.1058
UBE2T	1.65718e-21	0.430487	0.314	0.105	2.51626e-17	3.53994e-20	8.3734
LMBRD1	1.69385e-21	-0.383225	0.115	0.308	2.57194e-17	3.6024e-20	-7.45119
CDK1	2.5699e-21	0.398989	0.217	0.042	3.90214e-17	5.44168e-20	7.68624
RPL8	3.57891e-21	-0.265652	0.992	0.988	5.43422e-17	7.54528e-20	-5.07988
PCED1B	3.99391e-21	-0.417193	0.159	0.367	6.06435e-17	8.38375e-20	-7.95861
CDKN2C	4.34276e-21	0.354594	0.197	0.034	6.59404e-17	9.06537e-20	6.75239
VASP	4.35601e-21	0.485629	0.49	0.274	6.61417e-17	9.06537e-20	9.24764
EIF4B	4.66689e-21	-0.379847	0.405	0.638	7.0862e-17	9.67083e-20	-7.22262
PSMD8	7.20819e-21	0.403969	0.714	0.565	1.09449e-16	1.48734e-19	7.60576
PNISR	8.34378e-21	-0.317481	0.378	0.626	1.26692e-16	1.71436e-19	-5.95781
PSMB9	1.02181e-20	0.352541	0.884	0.743	1.55152e-16	2.09062e-19	6.58536
SKP1	1.51339e-20	-0.350007	0.574	0.76	2.29793e-16	3.08337e-19	-6.47897
ACOT7	1.58409e-20	0.31942	0.189	0.029	2.40529e-16	3.21392e-19	5.90701
CDCA8	1.80537e-20	0.399264	0.22	0.049	2.74128e-16	3.64761e-19	7.36163
PPP1CA	2.03404e-20	0.298641	0.829	0.79	3.08849e-16	4.09256e-19	5.49142
GNB2	2.67094e-20	0.394169	0.709	0.587	4.05555e-16	5.3518e-19	7.20206
FIBP	3.62114e-20	0.442432	0.444	0.227	5.49834e-16	7.22588e-19	8.0262
SNRPB	3.66527e-20	0.380812	0.631	0.531	5.56535e-16	7.28398e-19	6.90703
TNFRSF1B	3.76162e-20	0.544099	0.538	0.333	5.71165e-16	7.44494e-19	9.86349
S100A4	3.80912e-20	0.280221	0.977	0.966	5.78377e-16	7.5083e-19	5.07886
LY6E	5.22442e-20	0.433056	0.857	0.751	7.93276e-16	1.02564e-18	7.79025
CD99	6.02768e-20	0.3258	0.824	0.765	9.15243e-16	1.17856e-18	5.84116
GNLY	6.10226e-20	0.437925	0.421	0.203	9.26567e-16	1.18835e-18	7.84983
SAT1	6.45501e-20	-0.560316	0.42	0.619	9.80129e-16	1.25201e-18	-10.031
CENPU	6.84397e-20	0.288839	0.17	0.022	1.03919e-15	1.32217e-18	5.16407
RRM1	7.03531e-20	0.412188	0.321	0.115	1.06824e-15	1.35374e-18	7.36516
SNRPD3	7.9035e-20	0.422296	0.63	0.443	1.20007e-15	1.51479e-18	7.52517
GZMB	1.0903e-19	1.03735	0.385	0.166	1.65551e-15	2.08145e-18	18.3421
NDUFS8	1.16705e-19	0.401953	0.666	0.501	1.77204e-15	2.21922e-18	7.096
CARHSP1	1.24116e-19	0.469118	0.548	0.355	1.88458e-15	2.35093e-18	8.26997
ANP32E	1.3062e-19	0.491331	0.494	0.281	1.98333e-15	2.45494e-18	8.65231
YPEL5	1.30558e-19	-0.230912	0.158	0.35	1.98239e-15	2.45494e-18	-4.06635
SMC4	1.32179e-19	0.442843	0.351	0.142	2.007e-15	2.47465e-18	7.79691
PLEKHA1	1.63078e-19	-0.178557	0.034	0.142	2.47618e-15	3.04141e-18	-3.12777
ADA	2.10348e-19	0.411265	0.333	0.139	3.19393e-15	3.90797e-18	7.15932
CYBA	2.53472e-19	0.274346	0.915	0.875	3.84872e-15	4.69117e-18	4.75406
PSMC3	3.11607e-19	0.446282	0.492	0.289	4.73145e-15	5.74519e-18	7.69421
RPL22	3.21501e-19	-0.295301	0.919	0.961	4.88166e-15	5.90514e-18	-5.08767
EIF4A2	3.31682e-19	-0.35674	0.358	0.584	5.03627e-15	6.06916e-18	-6.14195
CD37	3.45877e-19	-0.314499	0.631	0.817	5.2518e-15	6.30511e-18	-5.40949
CAP1	3.71885e-19	0.329272	0.779	0.716	5.6467e-15	6.75382e-18	5.65374
HINT1	3.75718e-19	0.195776	0.934	0.946	5.7049e-15	6.79797e-18	3.361
CD84	3.86973e-19	-0.292049	0.055	0.193	5.8758e-15	6.97559e-18	-5.01051
COMMD6	4.11733e-19	-0.328291	0.569	0.763	6.25176e-15	7.39442e-18	-5.62399
ARHGDIA	4.28424e-19	0.403724	0.668	0.516	6.50519e-15	7.66578e-18	6.90991
GMNN	4.75105e-19	0.366018	0.278	0.088	7.214e-15	8.4698e-18	6.24871
H3F3A	4.94498e-19	0.187724	0.927	0.956	7.50845e-15	8.7635e-18	3.20206
SNHG7	4.95194e-19	-0.442005	0.156	0.335	7.51903e-15	8.7635e-18	-7.53942
ASPM	5.23001e-19	0.353435	0.18	0.029	7.94125e-15	9.22194e-18	6.02082
PLP2	5.38727e-19	0.421203	0.717	0.606	8.18004e-15	9.46482e-18	7.17052
SDF2L1	6.07484e-19	0.472246	0.487	0.279	9.22404e-15	1.06343e-17	8.01557
CITED2	6.70332e-19	0.723102	0.308	0.125	1.01783e-14	1.16922e-17	12.2436
S1PR4	6.95864e-19	0.48573	0.519	0.328	1.0566e-14	1.20941e-17	8.2173
GDE1	1.02104e-18	0.452931	0.391	0.183	1.55035e-14	1.76823e-17	7.5877
SHCBP1	1.21975e-18	0.215232	0.118	0.005	1.85206e-14	2.10482e-17	3.58938
SNHG8	1.31495e-18	-0.341482	0.137	0.325	1.99663e-14	2.26107e-17	-5.6842
SUB1	1.33039e-18	0.286852	0.833	0.819	2.02007e-14	2.27953e-17	4.77383
CENPA	1.70723e-18	0.313376	0.16	0.022	2.59226e-14	2.91491e-17	5.18178
IL17A	2.14308e-18	1.51763	0.119	0.005	3.25406e-14	3.64625e-17	24.9471
GIMAP4	2.36251e-18	-0.429365	0.426	0.626	3.58724e-14	4.00554e-17	-7.04045
EPB41L4A-AS1	2.53524e-18	-0.293987	0.074	0.227	3.8495e-14	4.2834e-17	-4.81205
PFDN5	2.55689e-18	-0.243244	0.876	0.936	3.88238e-14	4.30499e-17	-3.98093
ERH	2.67363e-18	0.325554	0.712	0.653	4.05965e-14	4.48597e-17	5.32221
DYNLL1	2.85541e-18	0.380939	0.727	0.611	4.33565e-14	4.77444e-17	6.21734
SNRPC	3.42075e-18	0.418202	0.582	0.421	5.19407e-14	5.70008e-17	6.79332
FBXO2	3.58048e-18	-0.266177	0.041	0.166	5.43661e-14	5.94581e-17	-4.31892
RPS3	3.88934e-18	-0.215806	0.997	0.988	5.90558e-14	6.43666e-17	-3.49418
DCTN3	4.24766e-18	0.427255	0.531	0.337	6.44965e-14	7.00576e-17	6.90211
PRDX2	4.483e-18	0.287304	0.765	0.731	6.80698e-14	7.36883e-17	4.63497
ATP5PF	4.66618e-18	0.333097	0.707	0.641	7.08512e-14	7.64402e-17	5.36842
HIST1H1C	4.90146e-18	0.516179	0.309	0.122	7.44238e-14	8.00243e-17	8.30881
CDC45	5.11346e-18	0.255386	0.137	0.012	7.76428e-14	8.32052e-17	4.10656
RPS14	5.64303e-18	-0.212356	0.993	0.978	8.56838e-14	9.15153e-17	-3.40588
HMGB3	6.06807e-18	0.337125	0.23	0.061	9.21376e-14	9.80803e-17	5.39683
KLHL24	7.22612e-18	-0.210913	0.03	0.139	1.09721e-13	1.1641e-16	-3.3607
KIF2C	7.43699e-18	0.270261	0.14	0.015	1.12923e-13	1.19411e-16	4.30336
UQCRH	8.13198e-18	0.312499	0.727	0.672	1.23476e-13	1.30138e-16	4.96424
NUDT1	8.48887e-18	0.442286	0.464	0.262	1.28895e-13	1.35403e-16	7.01837
AP2S1	8.98881e-18	0.365912	0.648	0.516	1.36486e-13	1.42907e-16	5.79786
MRPL27	9.49298e-18	0.406312	0.473	0.264	1.44141e-13	1.5043e-16	6.42895
ARPC5	9.70142e-18	0.39363	0.711	0.562	1.47306e-13	1.53232e-16	6.22512
NDUFB9	1.02084e-17	0.336089	0.738	0.66	1.55004e-13	1.60716e-16	5.30818
LMNB1	1.12157e-17	0.433444	0.308	0.122	1.703e-13	1.76004e-16	6.82869
ABRACL	1.40863e-17	0.333663	0.726	0.667	2.13886e-13	2.20337e-16	5.22414
USF2	1.41512e-17	-0.334885	0.116	0.286	2.14872e-13	2.2064e-16	-5.24306
LEPROTL1	1.6791e-17	-0.385682	0.465	0.619	2.54955e-13	2.6096e-16	-6.01024
GPR174	2.1344e-17	-0.327855	0.06	0.198	3.24087e-13	3.30662e-16	-5.0754
IL16	2.34147e-17	-0.340432	0.248	0.46	3.55529e-13	3.61586e-16	-5.25688
MCM7	2.35899e-17	0.433242	0.354	0.154	3.58189e-13	3.63135e-16	6.68923
CACYBP	2.37733e-17	0.378495	0.624	0.516	3.60973e-13	3.64799e-16	5.84319
SRP14	2.91084e-17	0.150377	0.899	0.932	4.41981e-13	4.45257e-16	2.30849
NCAPH	3.12023e-17	0.322472	0.203	0.049	4.73776e-13	4.75786e-16	4.9411
PSMB1	4.03624e-17	0.356499	0.736	0.604	6.12863e-13	6.13534e-16	5.42312
MCM2	4.77595e-17	0.271268	0.143	0.017	7.2518e-13	7.23705e-16	4.10711
CYLD	4.96111e-17	-0.361092	0.264	0.469	7.53295e-13	7.49421e-16	-5.46161
AC025164.1	5.09217e-17	-0.232565	0.045	0.159	7.73195e-13	7.66831e-16	-3.51529
PSMB2	6.23948e-17	0.405039	0.622	0.452	9.47403e-13	9.36695e-16	6.08709
LGALS3	7.23618e-17	0.21581	0.642	0.421	1.09874e-12	1.08297e-15	3.22968
PHLDA1	7.28158e-17	0.494242	0.312	0.132	1.10563e-12	1.08641e-15	7.39584
TALDO1	9.88739e-17	0.335041	0.723	0.633	1.5013e-12	1.47067e-15	4.96949
CDC42SE2	1.134e-16	-0.320051	0.346	0.562	1.72187e-12	1.68158e-15	-4.72852
MBNL1	1.29133e-16	-0.307234	0.398	0.616	1.96076e-12	1.90905e-15	-4.52223
LIME1	1.33654e-16	-0.368032	0.142	0.313	2.0294e-12	1.96987e-15	-5.41212
JUNB	1.53007e-16	0.473086	0.5	0.308	2.32326e-12	2.24828e-15	6.92983
CKS2	1.68044e-16	0.469632	0.471	0.298	2.55158e-12	2.46177e-15	6.86074
GIMAP5	1.86242e-16	-0.305069	0.078	0.222	2.82789e-12	2.72014e-15	-4.44345
BANF1	1.97949e-16	0.400253	0.529	0.386	3.00565e-12	2.88244e-15	5.81978
LY9	2.355e-16	-0.183702	0.028	0.117	3.57583e-12	3.41898e-15	-2.65746
ANP32B	2.47701e-16	0.372932	0.701	0.599	3.76109e-12	3.58538e-15	5.38717
PTPRCAP	2.50164e-16	-0.356921	0.188	0.374	3.79849e-12	3.61026e-15	-5.15481
FABP5	3.04618e-16	0.43419	0.358	0.161	4.62532e-12	4.38306e-15	6.2342
FAM96B	3.63974e-16	0.345423	0.674	0.553	5.52659e-12	5.22163e-15	4.9334
ITK	4.03261e-16	-0.383593	0.145	0.315	6.12312e-12	5.76818e-15	-5.46197
PMVK	4.1195e-16	0.393117	0.443	0.274	6.25504e-12	5.87513e-15	5.59444
CDCA5	4.52831e-16	0.257912	0.143	0.02	6.87579e-12	6.43924e-15	3.66007
CCDC167	4.95665e-16	0.379475	0.444	0.242	7.52618e-12	7.02772e-15	5.37078
FYB1	5.16846e-16	-0.422568	0.384	0.543	7.84779e-12	7.30667e-15	-5.97353
ABLIM1	6.49478e-16	-0.278842	0.046	0.164	9.86167e-12	9.155e-15	-3.91448
GBP4	6.69564e-16	-0.413177	0.244	0.445	1.01667e-11	9.41077e-15	-5.79538
DDX18	6.71877e-16	-0.315542	0.177	0.362	1.02018e-11	9.41598e-15	-4.42584
CENPN	6.8427e-16	0.291651	0.192	0.046	1.039e-11	9.56203e-15	4.08879
TSPAN3	7.86967e-16	-0.408957	0.119	0.279	1.19493e-11	1.09655e-14	-5.70903
PLAC8	7.97581e-16	-0.349696	0.076	0.213	1.21105e-11	1.10816e-14	-4.88015
TRGV9	8.62351e-16	-0.822753	0.052	0.12	1.30939e-11	1.19473e-14	-11.455
CDC6	9.4052e-16	0.234469	0.118	0.01	1.42809e-11	1.29931e-14	3.2559
RHOH	9.47137e-16	-0.346884	0.318	0.518	1.43813e-11	1.30473e-14	-4.8163
DLGAP5	1.21863e-15	0.254431	0.135	0.017	1.85037e-11	1.67398e-14	3.5051
SNRNP25	1.31698e-15	0.367681	0.38	0.186	1.9997e-11	1.80396e-14	5.05333
FTL	1.36704e-15	0.379113	0.985	0.993	2.07572e-11	1.86727e-14	5.20477
ATM	1.46015e-15	-0.363985	0.147	0.318	2.21709e-11	1.98884e-14	-4.9871
CCL5	1.69549e-15	-0.197808	0.389	0.249	2.57444e-11	2.30293e-14	-2.69765
ATP6V1G1	1.8633e-15	-0.28552	0.722	0.846	2.82924e-11	2.52378e-14	-3.88248
BCL2L12	1.89935e-15	0.345035	0.28	0.11	2.88397e-11	2.56545e-14	4.68932
PSMB3	2.13753e-15	0.281397	0.746	0.687	3.24563e-11	2.87914e-14	3.81032
MAT2B	2.16555e-15	-0.334677	0.438	0.616	3.28817e-11	2.90879e-14	-4.53028
HERPUD1	2.26453e-15	-0.334015	0.372	0.565	3.43847e-11	3.03335e-14	-4.51524
TMEM243	2.37924e-15	-0.306513	0.219	0.411	3.61263e-11	3.17822e-14	-4.13726
B2M	2.89587e-15	-0.168857	1	1	4.39708e-11	3.85771e-14	-2.265
LRRC59	2.93277e-15	0.400582	0.404	0.225	4.45312e-11	3.89616e-14	5.37155
NACA	3.03364e-15	-0.203329	0.979	0.985	4.60628e-11	4.01916e-14	-2.72377
HJURP	3.27897e-15	0.251759	0.125	0.015	4.97879e-11	4.33235e-14	3.36433
MCM4	3.46196e-15	0.313535	0.19	0.051	5.25664e-11	4.5617e-14	4.18283
TRIP13	3.50893e-15	0.192287	0.108	0.007	5.32796e-11	4.61106e-14	2.56438
HPS4	3.78575e-15	-0.264341	0.039	0.149	5.74829e-11	4.96138e-14	-3.5169
CNN2	3.88553e-15	0.340688	0.754	0.694	5.89979e-11	5.07842e-14	4.52919
TRAPPC1	4.13543e-15	0.326738	0.754	0.655	6.27923e-11	5.39051e-14	4.33528
TUBA1C	4.18284e-15	0.464398	0.386	0.227	6.35123e-11	5.43769e-14	6.16005
H2AFJ	4.55235e-15	0.38196	0.42	0.227	6.91229e-11	5.90223e-14	5.05294
PTPRC	5.46978e-15	-0.353162	0.748	0.87	8.30531e-11	7.07279e-14	-4.64422
SCML4	6.88962e-15	-0.176999	0.03	0.12	1.04612e-10	8.88505e-14	-2.31007
YWHAH	7.64865e-15	0.365412	0.619	0.489	1.16137e-10	9.83774e-14	4.75295
ACTN4	8.39261e-15	0.39187	0.504	0.318	1.27433e-10	1.07661e-13	5.08174
EIF5A	8.71099e-15	0.33287	0.721	0.65	1.32268e-10	1.1125e-13	4.3119
MCM3	8.71826e-15	0.414453	0.324	0.152	1.32378e-10	1.1125e-13	5.3687
SRGN	8.87019e-15	0.333041	0.805	0.704	1.34685e-10	1.12891e-13	4.31199
OFD1	1.05034e-14	-0.236083	0.106	0.254	1.59483e-10	1.33327e-13	-3.03959
OSM	1.09599e-14	0.482402	0.25	0.1	1.66415e-10	1.38759e-13	6.20259
CDCA2	1.11712e-14	0.221696	0.112	0.01	1.69623e-10	1.41065e-13	2.84892
P4HB	1.30448e-14	0.382423	0.613	0.477	1.98072e-10	1.64296e-13	4.88904
ZFP36L1	1.39077e-14	-0.438689	0.45	0.611	2.11175e-10	1.74711e-13	-5.59666
HBP1	1.43476e-14	-0.23976	0.078	0.213	2.17853e-10	1.79771e-13	-3.05581
NDUFAF3	1.7025e-14	0.374847	0.62	0.467	2.58507e-10	2.12768e-13	4.7501
RHOA	1.74656e-14	0.14811	0.883	0.924	2.65198e-10	2.17714e-13	1.87538
MAD2L1	1.77944e-14	0.321207	0.227	0.076	2.7019e-10	2.21244e-13	4.06491
UBAC2	2.14317e-14	-0.309892	0.191	0.364	3.2542e-10	2.65787e-13	-3.89704
GCC2	2.22955e-14	-0.318193	0.145	0.311	3.38536e-10	2.75794e-13	-3.99632
ITGB7	2.26234e-14	0.411637	0.378	0.21	3.43514e-10	2.79137e-13	5.16777
PSME2	2.32271e-14	0.222555	0.888	0.846	3.52681e-10	2.85859e-13	2.7917
ZDHHC12	2.47504e-14	0.356539	0.402	0.215	3.7581e-10	3.03834e-13	4.46292
SURF4	2.69973e-14	0.380643	0.535	0.367	4.09927e-10	3.30581e-13	4.75069
MRPL41	3.2888e-14	0.324768	0.618	0.523	4.99371e-10	4.01697e-13	4.02586
AC116366.3	4.19539e-14	-0.243863	0.112	0.259	6.37027e-10	5.11141e-13	-2.99744
ANK3	4.4114e-14	-0.164991	0.024	0.103	6.69826e-10	5.36112e-13	-2.02457
SAC3D1	4.85213e-14	0.272623	0.166	0.039	7.36747e-10	5.88199e-13	3.33431
MT-ND4	5.10317e-14	-0.240327	0.927	0.976	7.74866e-10	6.1709e-13	-2.93431
HMMR	5.44471e-14	0.238137	0.14	0.024	8.26725e-10	6.56752e-13	2.90113
RPS8	5.46139e-14	-0.212936	0.993	0.983	8.29258e-10	6.57129e-13	-2.59406
ACAP1	5.89048e-14	-0.359073	0.543	0.672	8.9441e-10	7.07003e-13	-4.36295
RPL28	6.20344e-14	-0.15053	0.995	0.985	9.41931e-10	7.42728e-13	-1.8258
SPC25	6.43971e-14	0.216151	0.123	0.017	9.77805e-10	7.69116e-13	2.61846
KIF23	7.95344e-14	0.20471	0.11	0.012	1.20765e-09	9.47574e-13	2.46131
GPR171	7.9906e-14	-0.428931	0.226	0.374	1.21329e-09	9.49667e-13	-5.15679
OSTC	8.14253e-14	0.373403	0.477	0.313	1.23636e-09	9.65358e-13	4.48655
CD3E	8.20382e-14	-0.22129	0.803	0.804	1.24567e-09	9.70252e-13	-2.65838
DTYMK	9.47783e-14	0.336504	0.319	0.149	1.43911e-09	1.1182e-12	4.02172
TPT1	9.6811e-14	-0.192577	0.996	0.985	1.46998e-09	1.13941e-12	-2.30001
HLA-B	1.10494e-13	-0.206643	0.998	1	1.67774e-09	1.2973e-12	-2.45635
BLK	1.16832e-13	-0.244327	0.029	0.115	1.77398e-09	1.3684e-12	-2.89865
TOMM7	1.26471e-13	-0.260692	0.739	0.836	1.92033e-09	1.47773e-12	-3.0841
SEPT1	1.3692e-13	0.360131	0.63	0.46	2.07899e-09	1.59597e-12	4.24845
TNFRSF18	1.43863e-13	0.523775	0.387	0.235	2.18441e-09	1.67288e-12	6.16826
EEF1D	1.50534e-13	-0.195667	0.933	0.944	2.2857e-09	1.74626e-12	-2.30063
RABGAP1L	1.5781e-13	-0.390587	0.201	0.357	2.39619e-09	1.8263e-12	-4.58487
NUF2	1.5861e-13	0.258105	0.137	0.029	2.40833e-09	1.83119e-12	3.02945
RTKN2	1.59322e-13	-0.221118	0.021	0.103	2.41914e-09	1.83504e-12	-2.59512
COX7A2	1.79293e-13	0.250551	0.791	0.753	2.72238e-09	2.06017e-12	2.92796
IL2RA	1.82821e-13	0.465386	0.516	0.352	2.77595e-09	2.09574e-12	5.43509
ADGRE1	1.94316e-13	-0.239677	0.038	0.139	2.95049e-09	2.22226e-12	-2.79301
BEX4	2.11666e-13	-0.141362	0.044	0.137	3.21394e-09	2.41498e-12	-1.64222
MIR4435-2HG	2.19886e-13	0.327428	0.464	0.271	3.33874e-09	2.50288e-12	3.79868
ELF1	2.26277e-13	-0.311395	0.294	0.474	3.43578e-09	2.56959e-12	-3.6091
MCM5	2.41637e-13	0.357088	0.339	0.164	3.66901e-09	2.73761e-12	4.12887
RPL18	2.43793e-13	-0.193962	0.992	0.988	3.70175e-09	2.7556e-12	-2.24216
EZH2	2.52497e-13	0.287669	0.221	0.076	3.83391e-09	2.84734e-12	3.3213
PCMTD1	2.71411e-13	-0.238665	0.049	0.159	4.1211e-09	3.05353e-12	-2.74828
RAD51AP1	3.11435e-13	0.197162	0.103	0.01	4.72882e-09	3.49571e-12	2.25877
PYCARD	3.15211e-13	0.330886	0.666	0.494	4.78617e-09	3.52993e-12	3.78939
KLRB1	3.18737e-13	0.0177913	0.469	0.303	4.8397e-09	3.56119e-12	0.203682
CDKN2A	3.8657e-13	0.358786	0.319	0.149	5.86968e-09	4.30915e-12	4.07783
LDHA	4.02488e-13	0.241173	0.799	0.795	6.11138e-09	4.4763e-12	2.73709
PARK7	4.26462e-13	0.272876	0.764	0.702	6.4754e-09	4.73207e-12	3.09031
COTL1	4.62893e-13	0.332533	0.685	0.645	7.02856e-09	5.12294e-12	3.75445
RTN4	4.63801e-13	0.379979	0.418	0.257	7.04236e-09	5.12294e-12	4.29014
LPIN2	4.7237e-13	-0.310279	0.278	0.462	7.17246e-09	5.20573e-12	-3.50104
RER1	5.16651e-13	0.335362	0.412	0.237	7.84483e-09	5.68082e-12	3.77134
KIAA1551	6.00578e-13	-0.407316	0.204	0.359	9.11918e-09	6.5887e-12	-4.55428
HINT2	6.34083e-13	0.360124	0.436	0.276	9.62792e-09	6.94056e-12	4.01848
E2F2	6.56739e-13	0.251848	0.181	0.051	9.97192e-09	7.15624e-12	2.80692
SGO1	6.55304e-13	0.22095	0.138	0.027	9.95014e-09	7.15624e-12	2.46255
YWHAQ	7.46358e-13	0.337239	0.651	0.518	1.13327e-08	8.11455e-12	3.74023
PDIA6	7.56587e-13	0.349	0.632	0.506	1.1488e-08	8.20736e-12	3.86895
SMDT1	7.8102e-13	-0.28497	0.515	0.685	1.1859e-08	8.45349e-12	-3.15547
HIST1H2BK	7.87668e-13	-0.203896	0.095	0.227	1.196e-08	8.50646e-12	-2.25718
SELENOM	7.98515e-13	-0.155869	0.052	0.149	1.21246e-08	8.60444e-12	-1.72474
SLC25A38	8.37823e-13	-0.299032	0.136	0.281	1.27215e-08	9.00799e-12	-3.30292
NTRK2	8.41217e-13	0.230372	0.117	0.017	1.2773e-08	9.02447e-12	2.54437
MEF2C	9.0428e-13	-0.368499	0.032	0.12	1.37306e-08	9.67959e-12	-4.05871
MTERF4	9.40875e-13	-0.319822	0.134	0.276	1.42862e-08	1.00491e-11	-3.51736
SRSF7	9.84585e-13	0.347502	0.61	0.494	1.49499e-08	1.04929e-11	3.81526
KDSR	1.00168e-12	-0.265939	0.109	0.249	1.52094e-08	1.06516e-11	-2.91804
GMFG	1.01129e-12	0.247893	0.831	0.753	1.53554e-08	1.07303e-11	2.71924
MBP	1.01697e-12	-0.292591	0.185	0.35	1.54417e-08	1.0767e-11	-3.20911
ZNF292	1.13956e-12	-0.351081	0.145	0.284	1.73031e-08	1.20304e-11	-3.83371
ZNF581	1.14126e-12	-0.312587	0.128	0.271	1.73289e-08	1.20304e-11	-3.41336
LSM5	1.16089e-12	0.351355	0.503	0.347	1.7627e-08	1.22108e-11	3.83443
NDUFAB1	1.31459e-12	0.310234	0.594	0.504	1.99608e-08	1.37975e-11	3.3692
RPL14	1.32548e-12	-0.20789	0.987	0.993	2.01261e-08	1.38818e-11	-2.25718
ID3	1.3507e-12	-0.257441	0.071	0.183	2.0509e-08	1.41154e-11	-2.79332
EPB41	1.37484e-12	-0.319181	0.135	0.284	2.08756e-08	1.43368e-11	-3.46105
SPCS3	1.41319e-12	0.357433	0.507	0.333	2.14578e-08	1.4705e-11	3.87191
WDR34	1.4307e-12	0.259862	0.174	0.049	2.17237e-08	1.48554e-11	2.81381
ZNF32	1.49628e-12	-0.197156	0.066	0.181	2.27196e-08	1.55032e-11	-2.13118
SMC2	1.51596e-12	0.305315	0.25	0.103	2.30183e-08	1.56735e-11	3.29888
MLEC	1.68023e-12	0.344159	0.358	0.191	2.55126e-08	1.7335e-11	3.70352
SOD2	1.72734e-12	-0.265217	0.116	0.257	2.62279e-08	1.77831e-11	-2.85108
ATOX1	1.74579e-12	0.361463	0.513	0.357	2.6508e-08	1.7935e-11	3.88438
PABPC1	1.77355e-12	-0.289633	0.819	0.885	2.69296e-08	1.81817e-11	-3.11077
MRPL51	1.78758e-12	0.324088	0.603	0.465	2.71426e-08	1.82869e-11	3.48001
CIP2A	1.8917e-12	0.186357	0.104	0.015	2.87236e-08	1.93113e-11	1.99667
SWAP70	1.90908e-12	-0.320131	0.035	0.127	2.89875e-08	1.94477e-11	-3.42896
UBE2S	1.94954e-12	0.319956	0.251	0.103	2.96019e-08	1.98183e-11	3.42447
RPA3	1.96147e-12	0.348926	0.527	0.384	2.97829e-08	1.98978e-11	3.73392
RPS10	2.01541e-12	-0.192844	0.035	0.127	3.0602e-08	2.04024e-11	-2.06157
S100P	2.12928e-12	0.357747	0.118	0.022	3.2331e-08	2.15102e-11	3.81621
RPS7	2.18557e-12	-0.163097	0.99	0.983	3.31857e-08	2.20329e-11	-1.73811
TROAP	2.33364e-12	0.247864	0.169	0.046	3.5434e-08	2.34768e-11	2.63463
KIF22	2.35749e-12	0.356648	0.27	0.125	3.57961e-08	2.36676e-11	3.78969
SUSD3	2.37666e-12	-0.272638	0.185	0.347	3.60872e-08	2.38108e-11	-2.8963
MARCKSL1	2.44952e-12	-0.328512	0.13	0.269	3.71936e-08	2.44902e-11	-3.48585
TIGIT	2.55237e-12	-0.503165	0.101	0.227	3.87552e-08	2.5466e-11	-5.33055
ATP5F1B	2.72369e-12	0.2158	0.693	0.682	4.13565e-08	2.71195e-11	2.2803
IL17RB	2.93114e-12	0.612563	0.114	0.017	4.45064e-08	2.91252e-11	6.4538
ZYX	3.11324e-12	0.337864	0.615	0.462	4.72715e-08	3.08714e-11	3.5511
LCP1	3.39747e-12	0.357156	0.765	0.66	5.15872e-08	3.34879e-11	3.74125
RPL7A	3.39783e-12	-0.181346	0.989	0.985	5.15926e-08	3.34879e-11	-1.89962
VDAC3	3.39167e-12	0.337014	0.556	0.408	5.14991e-08	3.34879e-11	3.53026
KXD1	3.62107e-12	0.341804	0.433	0.276	5.49823e-08	3.56157e-11	3.57129
CHAF1A	3.68965e-12	0.219866	0.13	0.027	5.60236e-08	3.62168e-11	2.29564
NUDT21	3.93553e-12	0.355682	0.509	0.357	5.97571e-08	3.85523e-11	3.70405
MRPL54	4.07275e-12	0.340772	0.504	0.362	6.18406e-08	3.9816e-11	3.544
NDUFS5	4.16335e-12	0.296306	0.725	0.619	6.32163e-08	4.06199e-11	3.07899
COX6B1	4.32938e-12	0.209971	0.813	0.792	6.57373e-08	4.21549e-11	2.17849
MAP1LC3B	4.58462e-12	-0.317398	0.36	0.516	6.96128e-08	4.45507e-11	-3.28543
FURIN	4.66396e-12	0.310398	0.27	0.12	7.08176e-08	4.52311e-11	3.21093
TMPO	4.81651e-12	0.399766	0.391	0.242	7.31339e-08	4.66173e-11	4.13016
SDF4	5.09739e-12	0.335488	0.43	0.269	7.73987e-08	4.92375e-11	3.45811
KLF2	5.31478e-12	0.421813	0.402	0.267	8.06996e-08	5.12353e-11	4.34064
KNL1	5.54464e-12	0.198608	0.122	0.022	8.41899e-08	5.33452e-11	2.04028
RNASET2	5.63577e-12	-0.27189	0.243	0.413	8.55736e-08	5.41146e-11	-2.79141
ISG20	5.87998e-12	-0.259124	0.487	0.67	8.92816e-08	5.63478e-11	-2.65579
LSM3	6.23359e-12	0.35052	0.455	0.311	9.46508e-08	5.96187e-11	3.58394
BNIP3L	6.27861e-12	-0.238143	0.126	0.267	9.53345e-08	5.99311e-11	-2.43438
TUBA4A	6.29357e-12	0.3032	0.625	0.614	9.55616e-08	5.99559e-11	3.09936
ATP5F1D	6.36733e-12	0.251783	0.777	0.726	9.66815e-08	6.04211e-11	2.57292
PIN1	6.36148e-12	0.34168	0.485	0.335	9.65927e-08	6.04211e-11	3.49157
AURKAIP1	6.82805e-12	0.273461	0.653	0.579	1.03677e-07	6.46664e-11	2.78638
HIST1H1D	6.9035e-12	0.463677	0.256	0.115	1.04823e-07	6.52535e-11	4.72274
PHF3	7.45129e-12	-0.366941	0.176	0.313	1.1314e-07	7.02944e-11	-3.72558
WSB1	7.55294e-12	-0.31214	0.262	0.433	1.14684e-07	7.1115e-11	-3.16761
ST6GAL1	7.72652e-12	-0.176148	0.082	0.198	1.1732e-07	7.26084e-11	-1.78597
GPSM3	8.29685e-12	-0.227408	0.821	0.902	1.25979e-07	7.78171e-11	-2.29885
POC1A	8.50137e-12	0.187676	0.132	0.029	1.29085e-07	7.95813e-11	1.89537
RPS23	8.60699e-12	-0.171108	0.99	0.973	1.30689e-07	8.04148e-11	-1.72728
YWHAZ	9.9253e-12	0.141331	0.846	0.873	1.50706e-07	9.25534e-11	1.41806
RPS4X	9.95518e-12	-0.181022	0.992	0.98	1.51159e-07	9.26539e-11	-1.81622
DGKA	9.99027e-12	-0.319973	0.203	0.359	1.51692e-07	9.28024e-11	-3.21011
PATL2	1.03187e-11	-0.233397	0.055	0.159	1.56679e-07	9.56696e-11	-2.33846
CD8B	1.07189e-11	-0.366642	0.156	0.142	1.62755e-07	9.91905e-11	-3.66771
LINC00623	1.12572e-11	-0.209718	0.061	0.169	1.70929e-07	1.03974e-10	-2.09363
NELL2	1.14066e-11	-0.122858	0.033	0.105	1.73197e-07	1.05153e-10	-1.2259
TNFSF8	1.21155e-11	-0.197355	0.041	0.132	1.83962e-07	1.11477e-10	-1.96423
ASH1L	1.3001e-11	-0.259447	0.103	0.232	1.97407e-07	1.19397e-10	-2.5745
MT-ATP6	1.32117e-11	-0.184487	0.995	1	2.00607e-07	1.21103e-10	-1.82953
ANAPC15	1.33531e-11	0.31408	0.324	0.171	2.02754e-07	1.22168e-10	3.11349
ACTR3	1.40463e-11	0.257025	0.746	0.707	2.13279e-07	1.28269e-10	2.54246
TRBV6-4	1.47987e-11	0.265652	0.113	0.022	2.24703e-07	1.34885e-10	2.622
TRAV1-2	1.5291e-11	0.321234	0.192	0.073	2.32179e-07	1.39111e-10	3.16628
BUB1	1.59783e-11	0.185003	0.114	0.02	2.42614e-07	1.45091e-10	1.82012
TBCB	1.61025e-11	0.336111	0.59	0.445	2.445e-07	1.45946e-10	3.30593
PRDX3	1.6261e-11	0.310484	0.614	0.518	2.46907e-07	1.47107e-10	3.05279
PPM1K	1.66217e-11	-0.257316	0.172	0.325	2.52384e-07	1.50091e-10	-2.52778
PTBP1	1.75912e-11	0.26827	0.304	0.149	2.67106e-07	1.5855e-10	2.629
CCSER2	1.95671e-11	-0.25612	0.128	0.267	2.97107e-07	1.76031e-10	-2.4983
TSTA3	2.03015e-11	0.32036	0.35	0.188	3.08257e-07	1.823e-10	3.12006
BRCA1	2.26991e-11	0.166706	0.104	0.017	3.44663e-07	2.03453e-10	1.61563
CYCS	2.35683e-11	0.276697	0.568	0.496	3.57861e-07	2.10854e-10	2.67732
SNRPA1	2.37494e-11	0.354049	0.406	0.259	3.60611e-07	2.12083e-10	3.42489
COX7C	2.41268e-11	-0.206804	0.807	0.9	3.66342e-07	2.15057e-10	-1.99927
MYBL2	2.47514e-11	0.183886	0.111	0.02	3.75825e-07	2.20219e-10	1.77581
TRANK1	2.54504e-11	-0.220075	0.085	0.2	3.86438e-07	2.26024e-10	-2.12281
AC004687.1	2.60801e-11	0.348314	0.385	0.218	3.96001e-07	2.30771e-10	3.35664
KRCC1	2.60572e-11	-0.230328	0.189	0.345	3.95652e-07	2.30771e-10	-2.21962
CKS1B	2.92222e-11	0.374899	0.38	0.23	4.4371e-07	2.58103e-10	3.59461
CD68	2.94386e-11	0.277128	0.22	0.086	4.46996e-07	2.59332e-10	2.65659
POMP	2.94683e-11	0.288554	0.691	0.567	4.47447e-07	2.59332e-10	2.76612
CHEK1	2.9891e-11	0.208544	0.139	0.037	4.53865e-07	2.62575e-10	1.99801
CCR1	3.04318e-11	0.368333	0.21	0.081	4.62076e-07	2.66842e-10	3.52632
TNRC6B	3.18066e-11	-0.285251	0.122	0.254	4.82951e-07	2.78394e-10	-2.72567
SRSF8	3.80446e-11	-0.221291	0.123	0.257	5.7767e-07	3.32394e-10	-2.09748
PPP2R5C	3.87564e-11	-0.312673	0.167	0.296	5.88477e-07	3.38003e-10	-2.96135
WARS	3.98466e-11	0.295757	0.382	0.215	6.05031e-07	3.46887e-10	2.7978
STK17A	4.26378e-11	-0.273019	0.377	0.545	6.47412e-07	3.70521e-10	-2.57489
DESI1	4.45141e-11	0.325014	0.365	0.213	6.75903e-07	3.86134e-10	3.05944
EPC1	4.49482e-11	-0.293028	0.276	0.44	6.82494e-07	3.89203e-10	-2.75735
PAG1	4.63955e-11	-0.281322	0.162	0.308	7.04469e-07	4.01019e-10	-2.64354
CDC25B	4.64858e-11	0.36218	0.462	0.34	7.0584e-07	4.01085e-10	3.40332
NCAPG2	4.69128e-11	0.197723	0.121	0.024	7.12324e-07	4.0405e-10	1.85732
OSTF1	4.78712e-11	0.281104	0.697	0.633	7.26876e-07	4.11573e-10	2.63832
CDK2AP2	4.96365e-11	0.285409	0.684	0.55	7.5368e-07	4.25995e-10	2.67446
PNRC1	5.06399e-11	-0.0683007	0.367	0.531	7.68917e-07	4.33839e-10	-0.639477
SEM1	5.10935e-11	0.321583	0.613	0.477	7.75803e-07	4.36953e-10	3.00988
LETMD1	5.26761e-11	-0.237858	0.102	0.227	7.99834e-07	4.49695e-10	-2.22328
SYNE2	5.60047e-11	-0.259434	0.232	0.394	8.50376e-07	4.7727e-10	-2.41825
MYH9	5.69069e-11	0.35427	0.666	0.606	8.64074e-07	4.84108e-10	3.30005
RAB9A	6.0911e-11	-0.292307	0.129	0.254	9.24873e-07	5.17263e-10	-2.71445
RFC2	6.22139e-11	0.27284	0.235	0.1	9.44656e-07	5.27404e-10	2.53137
CTSC	6.23888e-11	0.276531	0.663	0.491	9.47311e-07	5.27964e-10	2.56548
IFNGR2	6.34292e-11	-0.0638941	0.055	0.125	9.63109e-07	5.35833e-10	-0.59236
MSC	7.02932e-11	0.326359	0.185	0.068	1.06733e-06	5.92786e-10	3.01134
PGD	7.05701e-11	0.36014	0.457	0.313	1.07154e-06	5.94088e-10	3.32271
CENPE	7.07411e-11	0.228739	0.132	0.032	1.07413e-06	5.94495e-10	2.11031
GIMAP6	7.60105e-11	-0.27749	0.151	0.291	1.15414e-06	6.37673e-10	-2.55163
GPAT3	7.94008e-11	0.258738	0.207	0.081	1.20562e-06	6.64965e-10	2.37449
LRRC8D	8.10984e-11	-0.223011	0.032	0.112	1.2314e-06	6.7801e-10	-2.04473
TXNDC17	8.43385e-11	0.324479	0.474	0.328	1.2806e-06	7.03885e-10	2.96979
SRA1	8.78008e-11	0.322698	0.47	0.313	1.33317e-06	7.31523e-10	2.94809
ABTB1	8.88149e-11	-0.163706	0.073	0.178	1.34856e-06	7.38702e-10	-1.49488
NME2	9.00937e-11	-0.273924	0.322	0.479	1.36798e-06	7.48056e-10	-2.49985
HLA-DQB1	9.15763e-11	-0.401268	0.264	0.416	1.39049e-06	7.59066e-10	-3.65945
HPRT1	9.52202e-11	0.300899	0.326	0.183	1.44582e-06	7.87922e-10	2.73924
NSD3	9.89873e-11	-0.291202	0.437	0.582	1.50302e-06	8.17699e-10	-2.64627
UCK2	1.04079e-10	0.21258	0.136	0.034	1.58033e-06	8.58294e-10	1.92732
FOXM1	1.05219e-10	0.185589	0.114	0.022	1.59764e-06	8.66224e-10	1.68188
IFITM1	1.08752e-10	-0.30456	0.851	0.873	1.6513e-06	8.93798e-10	-2.75589
DBNDD2	1.09978e-10	-0.170569	0.032	0.112	1.66991e-06	9.02344e-10	-1.54274
IL4I1	1.23472e-10	0.269877	0.14	0.039	1.8748e-06	1.01134e-09	2.42757
DDX24	1.28449e-10	-0.271433	0.413	0.56	1.95036e-06	1.05033e-09	-2.43711
AL138963.3	1.33265e-10	-0.319376	0.084	0.191	2.0235e-06	1.08788e-09	-2.8627
HSPB11	1.34376e-10	0.312195	0.381	0.23	2.04036e-06	1.09511e-09	2.79743
MTCH2	1.38593e-10	0.3082	0.392	0.249	2.1044e-06	1.12758e-09	2.75773
MSN	1.43124e-10	0.323431	0.659	0.55	2.17319e-06	1.16249e-09	2.88973
HCST	1.51382e-10	0.135326	0.577	0.416	2.29859e-06	1.22546e-09	1.20599
SH2D2A	1.51137e-10	0.286602	0.631	0.465	2.29487e-06	1.22546e-09	2.55411
SKA2	1.60506e-10	0.316034	0.406	0.254	2.43712e-06	1.29715e-09	2.8086
CMTM8	1.63653e-10	-0.215175	0.044	0.134	2.4849e-06	1.32039e-09	-1.9106
PLIN2	1.64173e-10	0.408688	0.474	0.342	2.4928e-06	1.32238e-09	3.6286
OAZ1	1.7307e-10	-0.214685	0.906	0.958	2.6279e-06	1.39174e-09	-1.90134
ARL3	1.81291e-10	0.277104	0.255	0.12	2.75272e-06	1.45543e-09	2.44877
EDF1	1.8569e-10	0.230471	0.812	0.765	2.81952e-06	1.48828e-09	2.03444
CYC1	1.87027e-10	0.304299	0.467	0.323	2.83981e-06	1.49652e-09	2.68541
ATP5MG	1.89133e-10	0.141005	0.893	0.912	2.87179e-06	1.50886e-09	1.24386
UBE2L3	1.8919e-10	0.307494	0.594	0.474	2.87267e-06	1.50886e-09	2.71251
LAG3	1.92769e-10	0.427899	0.409	0.254	2.92701e-06	1.53487e-09	3.77147
ZCRB1	2.00642e-10	0.283381	0.281	0.139	3.04655e-06	1.59494e-09	2.49298
P2RY10	2.0704e-10	-0.329984	0.096	0.205	3.1437e-06	1.64311e-09	-2.89869
CDC42	2.19742e-10	0.287584	0.712	0.601	3.33657e-06	1.74106e-09	2.519
PSTPIP1	2.24541e-10	0.295008	0.371	0.213	3.40943e-06	1.77618e-09	2.58147
SMC1A	2.40454e-10	0.338097	0.4	0.244	3.65106e-06	1.89896e-09	2.94871
CDK6	2.53332e-10	0.309174	0.282	0.152	3.84659e-06	1.99741e-09	2.68967
MRPL13	2.61591e-10	0.29323	0.389	0.242	3.97199e-06	2.05918e-09	2.54709
SNRNP70	2.65911e-10	0.334674	0.409	0.264	4.03759e-06	2.08979e-09	2.90493
GZMA	2.74047e-10	0.546393	0.395	0.235	4.16113e-06	2.15025e-09	4.73586
HAVCR2	2.7449e-10	0.245266	0.259	0.12	4.16786e-06	2.15025e-09	2.12584
C1orf162	2.82787e-10	-0.142027	0.129	0.244	4.29384e-06	2.21167e-09	-1.22928
STAT3	2.92748e-10	-0.210357	0.251	0.408	4.44509e-06	2.28589e-09	-1.81768
UBE2B	3.00582e-10	-0.271025	0.31	0.462	4.56403e-06	2.34328e-09	-2.339
RNF213	3.04858e-10	0.321006	0.728	0.658	4.62896e-06	2.3728e-09	2.76859
ING4	3.30129e-10	-0.207214	0.076	0.183	5.01268e-06	2.56538e-09	-1.78015
PTGER2	3.38076e-10	-0.341977	0.32	0.411	5.13334e-06	2.62293e-09	-2.93458
CREM	3.42925e-10	0.333168	0.491	0.337	5.20698e-06	2.6563e-09	2.85716
VPS25	3.45521e-10	0.282694	0.267	0.137	5.24638e-06	2.67214e-09	2.42358
IL2RB	3.53321e-10	0.335294	0.347	0.198	5.36482e-06	2.72811e-09	2.8715
TOMM20	3.5944e-10	-0.271658	0.43	0.579	5.45773e-06	2.77094e-09	-2.32468
NDUFA11	3.79058e-10	-0.216837	0.09	0.203	5.75562e-06	2.91755e-09	-1.8507
ATP5F1E	3.90928e-10	-0.224204	0.884	0.944	5.93585e-06	3.00414e-09	-1.91073
BTG2	4.15268e-10	-0.253323	0.195	0.342	6.30543e-06	3.18613e-09	-2.15242
SPOP	4.51515e-10	-0.252448	0.142	0.274	6.8558e-06	3.45876e-09	-2.13599
LRRFIP1	5.06177e-10	0.262634	0.689	0.633	7.68579e-06	3.87138e-09	2.20931
RUVBL2	5.21889e-10	0.28882	0.291	0.154	7.92437e-06	3.98526e-09	2.42595
LIMA1	5.44581e-10	0.266271	0.243	0.11	8.26892e-06	4.152e-09	2.23181
POP4	5.46634e-10	0.294029	0.331	0.193	8.30008e-06	4.16111e-09	2.46419
RACK1	5.55107e-10	-0.169974	0.983	0.983	8.42875e-06	4.21899e-09	-1.4235
LRR1	5.84521e-10	0.248909	0.228	0.1	8.87536e-06	4.43559e-09	2.07915
ORC6	5.98659e-10	0.182938	0.113	0.024	9.09004e-06	4.53578e-09	1.52631
GSDMD	6.4199e-10	0.296457	0.419	0.264	9.74797e-06	4.85649e-09	2.46465
PHF19	6.44103e-10	0.336289	0.456	0.315	9.78006e-06	4.86488e-09	2.79555
NDUFS7	6.80206e-10	0.29505	0.569	0.443	1.03283e-05	5.12958e-09	2.44594
KDELR2	6.94851e-10	0.312939	0.392	0.257	1.05506e-05	5.23188e-09	2.59155
GGH	7.01114e-10	0.183816	0.197	0.083	1.06457e-05	5.26424e-09	1.52175
STK38	7.0132e-10	-0.294706	0.173	0.306	1.06488e-05	5.26424e-09	-2.43977
PHF11	7.06148e-10	-0.350862	0.289	0.394	1.07222e-05	5.29229e-09	-2.90386
RBL2	7.50106e-10	-0.24106	0.253	0.408	1.13896e-05	5.61307e-09	-1.98894
ATP6V0C	8.24151e-10	-0.277543	0.42	0.56	1.25139e-05	6.14817e-09	-2.27897
FDPS	8.23981e-10	0.30137	0.469	0.313	1.25113e-05	6.14817e-09	2.47463
TMEM123	8.86432e-10	-0.275537	0.291	0.425	1.34596e-05	6.60262e-09	-2.25397
UBXN1	9.4395e-10	-0.222889	0.649	0.78	1.43329e-05	7.02026e-09	-1.81735
BOLA3	9.93133e-10	0.272699	0.327	0.181	1.50797e-05	7.37473e-09	2.21766
GPBP1	1.07918e-09	-0.245499	0.223	0.372	1.63863e-05	8.00145e-09	-1.98777
ELAVL1	1.14124e-09	0.287091	0.407	0.252	1.73287e-05	8.44869e-09	2.31774
ACADVL	1.25628e-09	0.320152	0.5	0.372	1.90754e-05	9.28616e-09	2.57152
CA2	1.30389e-09	0.221233	0.107	0.022	1.97983e-05	9.62338e-09	1.77356
BET1L	1.32091e-09	-0.202837	0.092	0.203	2.00566e-05	9.73416e-09	-1.62507
SSR3	1.40698e-09	0.306295	0.476	0.345	2.13636e-05	1.03527e-08	2.44575
SNRPG	1.42172e-09	0.210196	0.694	0.682	2.15874e-05	1.04454e-08	1.67759
GIMAP2	1.4281e-09	-0.24651	0.142	0.271	2.16843e-05	1.04763e-08	-1.9671
CFLAR	1.45005e-09	-0.292865	0.317	0.452	2.20176e-05	1.06209e-08	-2.33526
IER2	1.45438e-09	0.331704	0.523	0.411	2.20833e-05	1.06209e-08	2.64496
RPS11	1.45426e-09	-0.175097	0.855	0.936	2.20815e-05	1.06209e-08	-1.3962
CD7	1.46558e-09	-0.356205	0.436	0.57	2.22533e-05	1.06866e-08	-2.83937
N4BP2L2	1.48678e-09	-0.259373	0.247	0.396	2.25752e-05	1.08249e-08	-2.06605
SLC16A3	1.51925e-09	0.291696	0.23	0.11	2.30683e-05	1.10447e-08	2.32098
CD3G	1.5287e-09	-0.251893	0.378	0.533	2.32118e-05	1.10968e-08	-2.00376
HELLS	1.54966e-09	0.250387	0.202	0.083	2.35301e-05	1.12322e-08	1.99046
MYCBP2	1.70087e-09	-0.268672	0.214	0.355	2.5826e-05	1.23097e-08	-2.12513
SYF2	1.74859e-09	-0.1989	0.279	0.435	2.65506e-05	1.26363e-08	-1.57099
HLA-F	1.76969e-09	-0.201202	0.373	0.535	2.6871e-05	1.27697e-08	-1.58825
DPYD	1.79245e-09	-0.174229	0.098	0.208	2.72165e-05	1.29147e-08	-1.37448
BCL11B	1.85398e-09	-0.212508	0.106	0.222	2.81508e-05	1.33382e-08	-1.67348
RACGAP1	1.89304e-09	0.243444	0.198	0.081	2.8744e-05	1.35991e-08	1.91505
CBX5	1.9015e-09	0.302554	0.32	0.186	2.88724e-05	1.36396e-08	2.37965
STX11	1.92963e-09	0.212405	0.15	0.049	2.92995e-05	1.38209e-08	1.66939
MOSPD3	1.93471e-09	0.314162	0.276	0.156	2.93766e-05	1.38369e-08	2.46899
ATRX	1.9538e-09	-0.26483	0.262	0.411	2.96665e-05	1.39528e-08	-2.08033
UBE2N	1.96219e-09	0.272607	0.619	0.531	2.97938e-05	1.39921e-08	2.14108
KCNA3	1.98914e-09	-0.305587	0.182	0.293	3.02031e-05	1.41635e-08	-2.3985
IDS	2.00213e-09	-0.26886	0.22	0.355	3.04003e-05	1.42351e-08	-2.10965
SUMO3	2.01881e-09	0.305621	0.55	0.408	3.06536e-05	1.43327e-08	2.39719
CDKN1B	2.15365e-09	-0.253772	0.229	0.374	3.2701e-05	1.52676e-08	-1.98354
TRAT1	2.20944e-09	-0.316082	0.251	0.389	3.35481e-05	1.56402e-08	-2.46726
KNSTRN	2.30747e-09	0.166863	0.145	0.049	3.50366e-05	1.63104e-08	1.29945
PFKP	2.33977e-09	0.2311	0.187	0.073	3.5527e-05	1.65146e-08	1.79845
TLNRD1	2.35465e-09	0.205376	0.141	0.044	3.5753e-05	1.65955e-08	1.59783
CENPH	2.35823e-09	0.186844	0.12	0.032	3.58074e-05	1.65966e-08	1.45364
RHOG	2.42553e-09	0.237177	0.715	0.667	3.68292e-05	1.70455e-08	1.84248
ARPC1B	2.55668e-09	0.291265	0.456	0.315	3.88206e-05	1.79225e-08	2.25631
MHENCR	2.55772e-09	-0.16558	0.037	0.115	3.88364e-05	1.79225e-08	-1.28269
MAPKAPK5-AS1	2.59235e-09	-0.246865	0.125	0.244	3.93622e-05	1.81389e-08	-1.91108
TTC39C	2.60848e-09	-0.251468	0.28	0.43	3.96072e-05	1.82255e-08	-1.94619
HOPX	2.70229e-09	0.431376	0.432	0.281	4.10315e-05	1.88538e-08	3.33221
EAPP	2.72492e-09	-0.213774	0.199	0.34	4.13752e-05	1.89844e-08	-1.65068
ZNF33B	2.78606e-09	-0.156338	0.048	0.132	4.23035e-05	1.93825e-08	-1.20577
SP100	2.80814e-09	-0.279395	0.368	0.501	4.26387e-05	1.95081e-08	-2.15407
GRAMD1A	2.82907e-09	-0.226209	0.16	0.291	4.29566e-05	1.96254e-08	-1.74343
GABARAP	2.94423e-09	-0.199406	0.699	0.814	4.47052e-05	2.03951e-08	-1.53353
GCHFR	2.95153e-09	-0.216467	0.195	0.335	4.48161e-05	2.04165e-08	-1.66464
PLEKHF2	3.11028e-09	-0.149957	0.044	0.122	4.72265e-05	2.1484e-08	-1.14986
GNG2	3.21415e-09	0.297024	0.587	0.465	4.88036e-05	2.21698e-08	2.27349
LTA	3.22391e-09	0.452786	0.303	0.2	4.89518e-05	2.22056e-08	3.46541
ATAD5	3.44774e-09	0.171742	0.104	0.022	5.23504e-05	2.36914e-08	1.3096
CD46	3.4494e-09	-0.201334	0.128	0.249	5.23757e-05	2.36914e-08	-1.53525
GTF3C6	3.58743e-09	0.276138	0.576	0.452	5.44715e-05	2.46046e-08	2.10113
ZNF706	3.59465e-09	0.283944	0.619	0.489	5.45812e-05	2.46193e-08	2.16045
ARRB2	3.63382e-09	0.284238	0.583	0.469	5.5176e-05	2.48525e-08	2.16152
SON	3.64176e-09	-0.232999	0.483	0.633	5.52965e-05	2.48717e-08	-1.77179
MYL12A	3.70051e-09	0.0997628	0.942	0.966	5.61885e-05	2.52374e-08	0.757994
MMADHC	3.76042e-09	0.299862	0.499	0.367	5.70982e-05	2.56099e-08	2.27643
SRSF9	3.90125e-09	-0.242591	0.48	0.628	5.92366e-05	2.65318e-08	-1.83793
NCAPG	4.0047e-09	0.184892	0.121	0.032	6.08074e-05	2.71972e-08	1.3988
RPL15	4.1151e-09	0.136706	0.983	0.976	6.24837e-05	2.79079e-08	1.03271
HMOX1	4.18837e-09	0.207345	0.122	0.034	6.35963e-05	2.83651e-08	1.56488
DEF6	4.33905e-09	0.312113	0.454	0.325	6.58841e-05	2.93446e-08	2.35099
SLC25A3	4.37823e-09	0.172794	0.794	0.8	6.64791e-05	2.95683e-08	1.30099
RARRES3	4.55335e-09	-0.247573	0.466	0.614	6.9138e-05	3.07082e-08	-1.85996
LIMD2	4.59548e-09	0.210641	0.884	0.853	6.97778e-05	3.09493e-08	1.58178
GMPPB	4.6046e-09	0.24193	0.223	0.105	6.99162e-05	3.09677e-08	1.81667
RNF167	4.6543e-09	0.293414	0.639	0.543	7.06709e-05	3.12586e-08	2.20208
TAGAP	4.70757e-09	-0.254087	0.166	0.296	7.14798e-05	3.15726e-08	-1.90583
PSMB8-AS1	4.77257e-09	-0.279131	0.278	0.408	7.24667e-05	3.19644e-08	-2.09218
SELENOH	4.82031e-09	-0.24701	0.644	0.765	7.31916e-05	3.22396e-08	-1.85051
HLA-A	4.88056e-09	-0.215151	0.99	0.998	7.41065e-05	3.25976e-08	-1.61079
EFHD2	4.95997e-09	0.272004	0.355	0.21	7.53122e-05	3.30824e-08	2.0347
EIF3I	5.1513e-09	0.266436	0.615	0.523	7.82173e-05	3.42702e-08	1.98896
NABP2	5.15459e-09	0.26939	0.369	0.225	7.82673e-05	3.42702e-08	2.01102
UCP2	5.15927e-09	0.376512	0.79	0.694	7.83383e-05	3.42702e-08	2.8107
KIF20B	5.20243e-09	0.198465	0.217	0.1	7.89936e-05	3.45097e-08	1.48096
CD40LG	5.2618e-09	0.349191	0.361	0.222	7.98952e-05	3.48558e-08	2.60417
SORL1	5.46206e-09	-0.191415	0.087	0.191	8.29359e-05	3.6133e-08	-1.42453
FBLN7	5.62852e-09	-0.12783	0.042	0.112	8.54635e-05	3.71835e-08	-0.949735
PSMD1	5.68079e-09	0.287095	0.349	0.21	8.62572e-05	3.74778e-08	2.13203
CD38	5.69649e-09	0.309253	0.364	0.218	8.64955e-05	3.75302e-08	2.2964
RPL10	6.1998e-09	-0.174526	0.996	0.985	9.41377e-05	4.07908e-08	-1.28965
ELK4	6.29362e-09	-0.157561	0.044	0.125	9.55624e-05	4.1352e-08	-1.16335
ANXA6	6.70288e-09	0.25921	0.698	0.572	0.000101777	4.39814e-08	1.90694
AC016831.7	6.74306e-09	-0.254891	0.148	0.271	0.000102387	4.41852e-08	-1.87465
BAK1	6.79265e-09	0.289772	0.334	0.198	0.00010314	4.44501e-08	2.13044
CMTM7	6.84276e-09	-0.251515	0.199	0.33	0.0001039	4.47177e-08	-1.84852
LYSMD2	6.89629e-09	-0.180998	0.167	0.293	0.000104713	4.50069e-08	-1.32974
CCR4	6.98786e-09	-0.237798	0.057	0.144	0.000106104	4.55432e-08	-1.74581
RANBP1	7.09366e-09	0.29629	0.517	0.406	0.00010771	4.61707e-08	2.17348
BST2	7.236e-09	0.276745	0.703	0.57	0.000109871	4.7034e-08	2.02787
HIST1H2AC	7.24687e-09	-0.228051	0.109	0.22	0.000110036	4.70416e-08	-1.67105
MKRN1	7.28163e-09	-0.275488	0.208	0.342	0.000110564	4.71667e-08	-2.01832
SELENOK	7.28559e-09	0.294246	0.623	0.557	0.000110624	4.71667e-08	2.15575
CRLF3	7.8533e-09	-0.235462	0.18	0.306	0.000119245	5.07742e-08	-1.71755
CLK1	7.92136e-09	-0.250276	0.112	0.22	0.000120278	5.1146e-08	-1.82481
UBE2J1	7.99104e-09	-0.350159	0.233	0.342	0.000121336	5.15273e-08	-2.55195
HNRNPAB	8.12605e-09	0.27842	0.358	0.213	0.000123386	5.23283e-08	2.02725
DDT	9.04842e-09	-0.248924	0.191	0.313	0.000137391	5.81907e-08	-1.801
ZNF821	9.26518e-09	-0.169701	0.052	0.137	0.000140683	5.95058e-08	-1.22616
RTCA	9.35777e-09	0.252512	0.287	0.154	0.000142088	5.99416e-08	1.82371
TXN2	9.35397e-09	0.283694	0.446	0.325	0.000142031	5.99416e-08	2.04891
POLD2	9.57957e-09	0.240743	0.211	0.095	0.000145456	6.12814e-08	1.7364
PPP4C	1.00859e-08	0.260573	0.613	0.518	0.000153144	6.44354e-08	1.87374
COQ8A	1.08165e-08	-0.140237	0.041	0.117	0.000164238	6.90121e-08	-1.00425
TGFB1	1.08753e-08	0.285034	0.44	0.291	0.00016513	6.92959e-08	2.04064
LINC00324	1.18388e-08	-0.204262	0.097	0.203	0.00017976	7.53362e-08	-1.45496
UQCRHL	1.20805e-08	0.219921	0.191	0.081	0.00018343	7.67735e-08	1.56469
PARP9	1.25297e-08	-0.229531	0.17	0.298	0.000190251	7.95244e-08	-1.62955
MTRNR2L8	1.27122e-08	-0.176422	0.051	0.134	0.000193022	8.05771e-08	-1.2515
ZFP36	1.31128e-08	-0.22376	0.421	0.577	0.000199105	8.30079e-08	-1.58442
SATB1	1.3552e-08	-0.251056	0.164	0.291	0.000205773	8.56761e-08	-1.77425
PCBP2	1.41443e-08	-0.186313	0.837	0.907	0.000214767	8.93042e-08	-1.31335
MORC3	1.44066e-08	-0.250729	0.097	0.203	0.00021875	9.08423e-08	-1.76556
ATP5F1C	1.50323e-08	0.246366	0.606	0.513	0.00022825	9.46643e-08	1.73043
BTN3A3	1.61069e-08	-0.203098	0.064	0.154	0.000244567	1.013e-07	-1.42055
ATAD2	1.62563e-08	0.228303	0.237	0.115	0.000246835	1.02107e-07	1.59605
LIG1	1.62822e-08	0.196727	0.168	0.066	0.000247228	1.02137e-07	1.37528
NGRN	1.67951e-08	-0.230697	0.179	0.298	0.000255017	1.05219e-07	-1.60978
TULP4	1.72924e-08	-0.162512	0.034	0.105	0.000262568	1.08195e-07	-1.13202
IL26	1.79152e-08	0.190233	0.11	0.029	0.000272024	1.11803e-07	1.32242
PARP8	1.79083e-08	-0.128691	0.106	0.205	0.00027192	1.11803e-07	-0.894601
RASA3	1.81668e-08	-0.199835	0.094	0.198	0.000275845	1.13227e-07	-1.38806
GALM	1.83021e-08	0.264845	0.378	0.237	0.000277898	1.13924e-07	1.83892
DDX3X	1.84527e-08	-0.253557	0.298	0.425	0.000280186	1.14715e-07	-1.75978
GIMAP1	1.9422e-08	-0.170637	0.042	0.12	0.000294904	1.20586e-07	-1.18059
NR3C1	1.94602e-08	-0.234323	0.171	0.298	0.000295483	1.20668e-07	-1.62115
EBLN3P	2.1656e-08	-0.16914	0.076	0.171	0.000328825	1.34112e-07	-1.16242
PTPN7	2.16994e-08	0.289071	0.598	0.479	0.000329484	1.3421e-07	1.98656
MRPS6	2.17312e-08	-0.294313	0.774	0.834	0.000329967	1.34235e-07	-2.02256
LINC01943	2.24408e-08	-0.138675	0.392	0.325	0.000340741	1.38442e-07	-0.951135
JAK1	2.26246e-08	-0.23514	0.523	0.658	0.000343532	1.39398e-07	-1.61206
HECA	2.45981e-08	-0.189973	0.058	0.142	0.000373497	1.51365e-07	-1.29561
RAB5IF	2.48704e-08	0.265051	0.61	0.516	0.000377632	1.52847e-07	1.80652
KPNA2	2.50837e-08	0.32116	0.321	0.198	0.000380871	1.53963e-07	2.18793
MRPL37	2.54117e-08	0.266222	0.352	0.222	0.000385851	1.55779e-07	1.8123
MTDH	2.6476e-08	0.253533	0.618	0.501	0.000402011	1.62098e-07	1.72155
ODF2L	2.74178e-08	-0.24508	0.156	0.271	0.000416312	1.67653e-07	-1.66056
PPP1R2	2.80144e-08	-0.189617	0.294	0.44	0.00042537	1.71085e-07	-1.2831
GALT	2.83798e-08	-0.150495	0.05	0.13	0.000430919	1.73099e-07	-1.0176
NDUFA3	2.89583e-08	-0.210519	0.346	0.491	0.000439703	1.76406e-07	-1.42174
TNFAIP8	2.93686e-08	-0.240184	0.398	0.528	0.000445933	1.7868e-07	-1.62074
PSMD7	2.94714e-08	0.283667	0.509	0.381	0.000447493	1.79081e-07	1.91389
DDX6	2.97806e-08	-0.220448	0.185	0.313	0.000452188	1.80733e-07	-1.48647
INCENP	3.10575e-08	0.183698	0.126	0.039	0.000471576	1.88247e-07	1.23542
FOXP1	3.19664e-08	-0.271088	0.255	0.389	0.000485378	1.93514e-07	-1.81989
NDUFA6	3.23051e-08	0.25253	0.6	0.474	0.000490521	1.95321e-07	1.69428
SNRPD2	3.28892e-08	0.197392	0.806	0.77	0.00049939	1.98605e-07	1.32292
SH2D1A	3.44317e-08	0.215049	0.369	0.227	0.000522811	2.07661e-07	1.4371
MT-ND4L	3.47288e-08	-0.126398	0.996	0.995	0.000527322	2.09193e-07	-0.844273
UBE2A	3.5163e-08	0.257326	0.479	0.342	0.000533915	2.11545e-07	1.71755
PDE4B	3.52818e-08	-0.202025	0.156	0.276	0.00053572	2.11997e-07	-1.34825
DUSP6	3.70721e-08	0.191622	0.141	0.049	0.000562903	2.22204e-07	1.27491
FAM110A	3.70533e-08	0.211069	0.177	0.073	0.000562618	2.22204e-07	1.4043
HNRNPUL1	3.74771e-08	0.285703	0.486	0.345	0.000569052	2.24353e-07	1.89966
ITGB2	3.96864e-08	0.259394	0.649	0.521	0.000602599	2.37287e-07	1.71841
SMCHD1	4.0145e-08	-0.231405	0.3	0.445	0.000609562	2.39733e-07	-1.53197
BNIP3	4.26797e-08	-0.196461	0.08	0.174	0.000648048	2.54556e-07	-1.2955
RBBP8	4.56553e-08	0.178358	0.165	0.066	0.00069323	2.71969e-07	1.17101
RORC	4.62082e-08	0.148886	0.166	0.073	0.000701625	2.74924e-07	0.976808
CSTB	5.02862e-08	0.241538	0.732	0.65	0.000763545	2.98821e-07	1.57593
SSNA1	5.14643e-08	0.253484	0.578	0.499	0.000781434	3.05447e-07	1.65146
HNRNPA0	5.22635e-08	0.298112	0.537	0.411	0.000793569	3.09811e-07	1.94038
PSMA3-AS1	5.26355e-08	-0.193354	0.068	0.156	0.000799217	3.11391e-07	-1.2581
PSMD2	5.26584e-08	0.285448	0.414	0.286	0.000799565	3.11391e-07	1.85732
MRPS15	5.34751e-08	0.269286	0.473	0.337	0.000811967	3.15836e-07	1.7505
HSBP1	5.57748e-08	0.282139	0.436	0.311	0.000846884	3.29017e-07	1.82905
CAPZB	5.8406e-08	0.208249	0.793	0.753	0.000886837	3.43657e-07	1.3461
MAP3K8	5.84077e-08	0.249131	0.17	0.071	0.000886862	3.43657e-07	1.61035
ZNF24	5.84692e-08	-0.205639	0.199	0.328	0.000887796	3.43657e-07	-1.32922
GNAI2	5.914e-08	0.282829	0.445	0.337	0.000897982	3.47179e-07	1.82692
VPS26B	5.93605e-08	0.222545	0.191	0.086	0.00090133	3.48052e-07	1.43727
C5orf51	6.13484e-08	-0.222814	0.091	0.181	0.000931514	3.59273e-07	-1.43594
HIRIP3	6.21297e-08	0.189152	0.2	0.093	0.000943377	3.6341e-07	1.21807
TIMP1	6.54628e-08	-0.314935	0.401	0.45	0.000993987	3.82445e-07	-2.02107
SNRPA	6.56307e-08	0.282805	0.438	0.306	0.000996536	3.82964e-07	1.81471
RPL31	6.67466e-08	-0.181329	0.813	0.88	0.00101348	3.89008e-07	-1.16233
LTB	6.76507e-08	0.491597	0.912	0.919	0.00102721	3.93803e-07	3.14854
STIP1	6.84137e-08	0.271651	0.506	0.369	0.00103879	3.97767e-07	1.73866
GPAA1	6.8971e-08	0.266805	0.297	0.174	0.00104725	4.00527e-07	1.70685
SERINC1	7.11974e-08	-0.164187	0.148	0.264	0.00108106	4.12962e-07	-1.04818
ARPC3	7.28881e-08	0.151455	0.886	0.87	0.00110673	4.22263e-07	0.965436
ORMDL3	7.86669e-08	-0.189858	0.16	0.279	0.00119448	4.55198e-07	-1.20404
ENTPD1	8.38857e-08	0.249835	0.191	0.086	0.00127372	4.84817e-07	1.57757
ZC3H8	8.49534e-08	-0.172074	0.038	0.108	0.00128993	4.90403e-07	-1.08569
NOP53	8.51331e-08	-0.200002	0.449	0.582	0.00129266	4.90857e-07	-1.26182
ATP5PB	8.75048e-08	0.249518	0.686	0.621	0.00132867	5.03932e-07	1.57137
RSF1	8.805e-08	-0.223888	0.271	0.401	0.00133695	5.0647e-07	-1.40948
RAP1B	9.08005e-08	0.248476	0.663	0.592	0.00137871	5.21673e-07	1.56108
MYDGF	9.26305e-08	0.28869	0.511	0.403	0.0014065	5.31557e-07	1.81137
HCG18	9.55876e-08	-0.178243	0.061	0.144	0.0014514	5.47877e-07	-1.11603
RFC4	9.71918e-08	0.212505	0.235	0.12	0.00147576	5.56415e-07	1.32913
RPL17	9.76454e-08	-0.217436	0.459	0.592	0.00148265	5.58352e-07	-1.35965
IFI44L	1.008e-07	-0.127711	0.054	0.127	0.00153054	5.75711e-07	-0.796891
EIF4E2	1.01711e-07	0.266974	0.42	0.291	0.00154438	5.80232e-07	1.66495
C6orf48	1.01869e-07	-0.162689	0.083	0.176	0.00154678	5.80452e-07	-1.01457
DDX5	1.03248e-07	-0.21927	0.631	0.756	0.00156772	5.8762e-07	-1.36625
TNFRSF25	1.05053e-07	0.268252	0.321	0.193	0.00159512	5.97187e-07	1.66957
AURKA	1.08981e-07	0.214762	0.172	0.073	0.00165477	6.18794e-07	1.33334
CCNDBP1	1.13103e-07	-0.184416	0.391	0.535	0.00171736	6.40697e-07	-1.14215
U2AF1L4	1.13064e-07	-0.196325	0.059	0.139	0.00171676	6.40697e-07	-1.21591
MDH1	1.14146e-07	0.247109	0.552	0.494	0.00173319	6.45848e-07	1.52957
KTN1	1.15791e-07	-0.218641	0.309	0.447	0.00175817	6.54393e-07	-1.35211
DNAAF2	1.18219e-07	-0.184607	0.097	0.196	0.00179504	6.67339e-07	-1.14007
LMNB2	1.18645e-07	0.17177	0.11	0.032	0.0018015	6.68964e-07	1.06061
CST7	1.22484e-07	-0.0799944	0.448	0.347	0.0018598	6.89808e-07	-0.492867
PSMB8	1.23962e-07	0.204139	0.818	0.76	0.00188224	6.97324e-07	1.25679
CHIC2	1.29333e-07	-0.233659	0.124	0.215	0.00196379	7.26691e-07	-1.43435
SRSF5	1.34988e-07	-0.227479	0.382	0.516	0.00204965	7.57586e-07	-1.3923
TMEM208	1.37397e-07	0.252902	0.43	0.291	0.00208624	7.69881e-07	1.54613
VOPP1	1.37496e-07	-0.243206	0.222	0.347	0.00208773	7.69881e-07	-1.48686
NDC80	1.38673e-07	0.184444	0.144	0.054	0.00210561	7.75576e-07	1.12702
DPP3	1.39707e-07	0.199719	0.198	0.093	0.00212132	7.80463e-07	1.21982
AHNAK	1.44217e-07	0.335159	0.49	0.369	0.00218979	8.04727e-07	2.04258
KIAA0040	1.47038e-07	-0.193206	0.19	0.313	0.00223262	8.19065e-07	-1.17598
SFPQ	1.47124e-07	0.279279	0.445	0.308	0.00223393	8.19065e-07	1.69988
FARS2	1.50785e-07	0.237879	0.181	0.081	0.00228952	8.38482e-07	1.44547
S1PR1	1.52345e-07	-0.283351	0.343	0.465	0.00231321	8.46186e-07	-1.72066
HNRNPA3	1.52738e-07	0.224341	0.65	0.636	0.00231918	8.47401e-07	1.36218
RRP7A	1.5313e-07	0.281907	0.39	0.276	0.00232513	8.48605e-07	1.71154
SLC5A3	1.5356e-07	-0.368014	0.285	0.359	0.00233166	8.50016e-07	-2.23405
RBM39	1.57514e-07	-0.231292	0.355	0.477	0.00239169	8.70906e-07	-1.40164
TRAPPC6A	1.59446e-07	-0.114875	0.18	0.291	0.00242103	8.80587e-07	-0.695595
NCAPD2	1.60026e-07	0.193676	0.172	0.073	0.00242983	8.82781e-07	1.17254
VPS29	1.60886e-07	0.26884	0.514	0.411	0.0024429	8.86521e-07	1.62711
ELOC	1.61597e-07	0.253542	0.569	0.465	0.00245369	8.89427e-07	1.53416
PET100	1.6179e-07	-0.218205	0.206	0.32	0.00245662	8.8948e-07	-1.32033
TBC1D10A	1.62914e-07	-0.200407	0.097	0.193	0.00247369	8.94646e-07	-1.21213
EID1	1.65925e-07	0.262269	0.607	0.489	0.0025194	9.10146e-07	1.58434
MGAT4A	1.67309e-07	-0.303994	0.17	0.269	0.00254043	9.16705e-07	-1.83545
RCAN3	1.68119e-07	-0.203375	0.123	0.23	0.00255272	9.20101e-07	-1.22761
PPIF	1.7356e-07	0.224685	0.229	0.117	0.00263534	9.48809e-07	1.35324
GABPB1-AS1	1.74136e-07	-0.174356	0.073	0.161	0.00264407	9.50882e-07	-1.04995
RBX1	1.76098e-07	0.224375	0.679	0.619	0.00267387	9.60516e-07	1.35017
TSPO	1.8235e-07	0.223553	0.719	0.638	0.00276881	9.93502e-07	1.34195
PNRC2	1.86406e-07	-0.26974	0.294	0.425	0.00283039	1.01446e-06	-1.61676
CIRBP	1.86703e-07	-0.219358	0.5	0.628	0.00283489	1.01493e-06	-1.31473
SPSB3	1.87837e-07	-0.209629	0.266	0.396	0.00285212	1.01996e-06	-1.25597
GTF2I	1.95474e-07	-0.254444	0.222	0.318	0.00296807	1.06024e-06	-1.5202
PGM2L1	1.96805e-07	-0.213815	0.046	0.117	0.00298828	1.06626e-06	-1.27693
MRPS33	1.9982e-07	0.217618	0.266	0.147	0.00303407	1.08139e-06	1.29831
RPL39L	2.00284e-07	0.214217	0.18	0.081	0.00304112	1.0827e-06	1.27791
ASNA1	2.02845e-07	0.258134	0.415	0.291	0.00307999	1.09532e-06	1.5386
RNF19A	2.04987e-07	-0.224581	0.126	0.23	0.00311253	1.10565e-06	-1.33769
AMD1	2.10727e-07	-0.252903	0.268	0.374	0.00319968	1.13535e-06	-1.50348
YIF1B	2.16021e-07	0.248289	0.359	0.232	0.00328007	1.16258e-06	1.47349
BBX	2.1875e-07	-0.194196	0.179	0.298	0.0033215	1.17596e-06	-1.1515
PSMD14	2.25241e-07	0.234543	0.31	0.188	0.00342007	1.20952e-06	1.38788
IL32	2.2661e-07	0.0942386	0.917	0.839	0.00344085	1.21552e-06	0.557444
MT-CO1	2.34719e-07	-0.104568	0.999	1	0.00356397	1.25645e-06	-0.617039
TIMM8B	2.34758e-07	0.244437	0.371	0.24	0.00356457	1.25645e-06	1.44239
SMIM14	2.40507e-07	-0.235884	0.076	0.164	0.00365186	1.2858e-06	-1.38955
RASAL3	2.46761e-07	0.267426	0.288	0.169	0.00374682	1.31669e-06	1.5726
TC2N	2.46828e-07	-0.195731	0.184	0.303	0.00374783	1.31669e-06	-1.151
PGK1	2.52042e-07	0.160536	0.775	0.787	0.003827	1.34302e-06	0.942652
HNRNPM	2.52883e-07	0.280776	0.445	0.325	0.00383978	1.34603e-06	1.64842
IFI16	2.55522e-07	-0.24124	0.366	0.477	0.00387984	1.35858e-06	-1.41533
RPL13A	2.6855e-07	-0.154682	0.933	0.941	0.00407766	1.42629e-06	-0.904239
TFDP1	2.7037e-07	0.231165	0.204	0.105	0.00410529	1.43438e-06	1.35078
BANK1	2.77533e-07	-0.275664	0.048	0.12	0.00421407	1.47078e-06	-1.6078
HLA-C	2.8155e-07	-0.156274	0.994	1	0.00427506	1.49043e-06	-0.910561
LNPEP	2.8708e-07	-0.199455	0.164	0.279	0.00435903	1.51805e-06	-1.16057
RPL24	2.90182e-07	-0.140923	0.951	0.956	0.00440613	1.53278e-06	-0.819401
POP7	2.90664e-07	0.246168	0.314	0.203	0.00441344	1.53366e-06	1.43129
PCMT1	2.94109e-07	0.250423	0.452	0.377	0.00446575	1.55015e-06	1.45487
TMEM19	2.99111e-07	-0.225473	0.07	0.147	0.0045417	1.5748e-06	-1.30837
ZDHHC24	3.17514e-07	0.256869	0.3	0.188	0.00482113	1.66988e-06	1.48401
BTN3A2	3.23368e-07	-0.228338	0.204	0.323	0.00491001	1.69882e-06	-1.31748
RPL26L1	3.25684e-07	0.210912	0.263	0.147	0.00494518	1.70914e-06	1.21638
FCRLA	3.307e-07	-0.332044	0.049	0.122	0.00502135	1.73358e-06	-1.91293
ISCU	3.43436e-07	-0.189017	0.485	0.619	0.00521474	1.7984e-06	-1.08592
CRBN	3.47458e-07	-0.148539	0.169	0.284	0.0052758	1.81605e-06	-0.852746
JADE2	3.47555e-07	-0.201214	0.083	0.169	0.00527727	1.81605e-06	-1.15514
SQSTM1	3.57531e-07	-0.170276	0.482	0.619	0.00542874	1.86616e-06	-0.975523
EMC9	3.61097e-07	0.180092	0.216	0.11	0.0054829	1.88275e-06	1.03106
ZFAND5	3.62418e-07	0.286218	0.268	0.154	0.00550295	1.88761e-06	1.63834
TKT	3.75139e-07	0.258159	0.548	0.469	0.00569611	1.95177e-06	1.47398
UQCRC1	3.76598e-07	0.244535	0.537	0.411	0.00571827	1.95726e-06	1.39589
SETD2	4.05297e-07	-0.171079	0.098	0.193	0.00615402	2.10416e-06	-0.971201
SELL	4.06478e-07	-0.26961	0.453	0.565	0.00617196	2.10803e-06	-1.53034
SERP1	4.13557e-07	-0.172021	0.742	0.841	0.00627945	2.14245e-06	-0.975204
MLLT10	4.27735e-07	-0.150812	0.067	0.149	0.00649473	2.21162e-06	-0.852886
TMA7	4.27819e-07	-0.180964	0.76	0.846	0.00649601	2.21162e-06	-1.0234
CDCA4	4.37151e-07	0.213337	0.2	0.098	0.0066377	2.25745e-06	1.20458
SEC11C	4.41967e-07	0.285105	0.453	0.342	0.00671083	2.27989e-06	1.60859
PPDPF	4.57958e-07	0.222349	0.818	0.756	0.00695364	2.35987e-06	1.25118
SYNJ2	4.61587e-07	0.227941	0.24	0.132	0.00700873	2.37605e-06	1.28197
LITAF	4.64234e-07	-0.24441	0.494	0.611	0.00704892	2.38714e-06	-1.3741
RPS18	4.65548e-07	-0.150337	0.986	0.976	0.00706888	2.39136e-06	-0.8451
MCM6	4.81414e-07	0.228989	0.226	0.117	0.00730979	2.47024e-06	1.284
ASMTL	4.84002e-07	0.178647	0.111	0.037	0.00734909	2.4809e-06	1.00139
CCL3	4.84836e-07	0.823879	0.148	0.064	0.00736174	2.48254e-06	4.61792
MAL	4.96175e-07	-0.243258	0.289	0.421	0.00753393	2.53793e-06	-1.36116
VCP	5.03724e-07	0.239718	0.595	0.545	0.00764855	2.57382e-06	1.33988
CHCHD5	5.13017e-07	0.256664	0.341	0.232	0.00778965	2.61855e-06	1.43268
LINC00649	5.32956e-07	-0.227195	0.139	0.23	0.0080924	2.71746e-06	-1.26453
PSMA4	5.45049e-07	0.274186	0.455	0.355	0.00827603	2.7762e-06	1.52353
HSD17B10	5.46945e-07	0.254949	0.386	0.274	0.00830481	2.78031e-06	1.41647
MRPS16	5.47004e-07	0.254063	0.398	0.291	0.0083057	2.78031e-06	1.41155
NDUFB10	5.52429e-07	0.221838	0.713	0.655	0.00838809	2.80495e-06	1.23166
XPA	5.53384e-07	-0.173723	0.108	0.205	0.00840258	2.80686e-06	-0.964471
SLC1A5	5.7565e-07	0.169342	0.153	0.064	0.00874066	2.91674e-06	0.937327
FAM126A	5.78905e-07	0.193645	0.197	0.095	0.0087901	2.92712e-06	1.07155
PRF1	5.78638e-07	0.343508	0.353	0.225	0.00878604	2.92712e-06	1.90082
ZMYM2	5.85752e-07	-0.155656	0.058	0.134	0.00889406	2.95866e-06	-0.860607
MT2A	5.86425e-07	0.397072	0.321	0.21	0.00890427	2.95897e-06	2.19535
NIPAL3	6.2264e-07	-0.149258	0.088	0.176	0.00945417	3.13844e-06	-0.821411
ACAT1	6.28787e-07	0.239357	0.265	0.164	0.00954749	3.16482e-06	1.31638
ZMAT3	6.29178e-07	-0.107658	0.061	0.134	0.00955344	3.16482e-06	-0.592081
SPN	6.45174e-07	0.253481	0.521	0.413	0.00979632	3.24192e-06	1.39141
GNPDA1	6.54133e-07	-0.180999	0.094	0.186	0.00993236	3.28353e-06	-0.992537
SRRM2	6.58076e-07	-0.230537	0.296	0.411	0.00999222	3.29991e-06	-1.26369
PCBD1	6.60159e-07	0.230459	0.25	0.144	0.0100239	3.30693e-06	1.26305
CD2	6.7246e-07	-0.202708	0.64	0.665	0.0102106	3.36508e-06	-1.10942
MIF	6.81464e-07	0.0619015	0.846	0.914	0.0103474	3.40662e-06	0.338457
EWSR1	6.86052e-07	0.254141	0.605	0.526	0.010417	3.42602e-06	1.38893
CREG1	6.8997e-07	0.190672	0.138	0.054	0.0104765	3.44204e-06	1.04168
ANAPC11	6.95558e-07	0.24676	0.589	0.494	0.0105614	3.46635e-06	1.34734
COMMD4	6.96327e-07	0.237399	0.328	0.21	0.010573	3.46662e-06	1.29622
SLC35B1	6.98136e-07	0.20812	0.263	0.149	0.0106005	3.47206e-06	1.13621
TEX30	6.98938e-07	0.219185	0.334	0.21	0.0106127	3.47249e-06	1.19661
FAM104A	7.10788e-07	0.242726	0.402	0.281	0.0107926	3.52775e-06	1.32347
PPP2CA	7.23842e-07	-0.208875	0.17	0.264	0.0109908	3.58887e-06	-1.13733
CCDC115	7.36224e-07	-0.21563	0.185	0.293	0.0111788	3.6428e-06	-1.17272
CHMP3	7.36204e-07	-0.132154	0.054	0.127	0.0111785	3.6428e-06	-0.718727
TUBG1	7.51771e-07	0.189006	0.198	0.098	0.0114149	3.71594e-06	1.02629
TUT4	8.33504e-07	-0.175643	0.109	0.205	0.0126559	4.11574e-06	-0.945937
TMEM106B	8.42168e-07	-0.144293	0.097	0.188	0.0127875	4.1543e-06	-0.776513
COPS3	8.66995e-07	0.25152	0.351	0.232	0.0131645	4.27242e-06	1.35049
KLHDC2	8.70351e-07	-0.174617	0.128	0.23	0.0132154	4.2846e-06	-0.937359
MCUR1	8.72437e-07	0.204068	0.245	0.134	0.0132471	4.29052e-06	1.09533
IFI27L1	8.75044e-07	0.176564	0.149	0.064	0.0132867	4.29898e-06	0.947552
MTHFD2	9.01291e-07	0.272244	0.461	0.345	0.0136852	4.42344e-06	1.45766
CNST	9.26065e-07	-0.217501	0.105	0.198	0.0140614	4.54043e-06	-1.16209
MPDU1	9.4823e-07	0.197881	0.229	0.122	0.0143979	4.64441e-06	1.05531
PFKL	9.64938e-07	0.259343	0.3	0.196	0.0146516	4.72148e-06	1.38124
IKZF3	1.00295e-06	-0.190762	0.181	0.293	0.0152289	4.90254e-06	-1.01286
GET4	1.03074e-06	0.200973	0.188	0.093	0.0156508	5.03332e-06	1.06478
PAIP2	1.04909e-06	-0.214483	0.386	0.511	0.0159293	5.11772e-06	-1.13481
TRAPPC2L	1.07406e-06	0.204503	0.328	0.205	0.0163085	5.23427e-06	1.08001
AFF1	1.08216e-06	-0.177554	0.068	0.147	0.0164315	5.26845e-06	-0.937184
LST1	1.09742e-06	0.282061	0.317	0.289	0.0166632	5.33738e-06	1.48722
SLCO4A1	1.17024e-06	0.212504	0.187	0.09	0.0177689	5.68587e-06	1.11463
DDX17	1.17815e-06	-0.15631	0.353	0.487	0.0178891	5.71859e-06	-0.819486
RAB8A	1.2022e-06	0.268023	0.428	0.323	0.0182542	5.82947e-06	1.40293
GMIP	1.27775e-06	0.184376	0.15	0.064	0.0194014	6.18964e-06	0.960293
MRGBP	1.3147e-06	-0.15746	0.052	0.122	0.0199624	6.36224e-06	-0.818224
ACP1	1.32771e-06	0.222161	0.466	0.335	0.02016	6.41244e-06	1.15368
KMT2A	1.32722e-06	-0.249414	0.152	0.252	0.0201525	6.41244e-06	-1.2952
PPIH	1.35624e-06	0.167673	0.303	0.188	0.0205931	6.54369e-06	0.869247
UBE2F	1.37928e-06	-0.149254	0.054	0.125	0.020943	6.64825e-06	-0.77273
PLCD1	1.38725e-06	-0.183664	0.051	0.122	0.0210641	6.68004e-06	-0.950501
THAP11	1.39509e-06	-0.154456	0.08	0.164	0.0211831	6.71112e-06	-0.799031
ARID5A	1.40068e-06	-0.132847	0.221	0.337	0.0212679	6.73132e-06	-0.687071
ARHGEF3	1.41388e-06	-0.180645	0.175	0.284	0.0214683	6.788e-06	-0.933621
CYTOR	1.43307e-06	0.171154	0.345	0.222	0.0217598	6.87336e-06	0.883639
FARSB	1.47369e-06	0.182894	0.156	0.068	0.0223766	7.06121e-06	0.942109
SERINC5	1.47665e-06	-0.220943	0.09	0.164	0.0224215	7.06841e-06	-1.13801
CCT4	1.50444e-06	0.253778	0.46	0.359	0.0228434	7.19431e-06	1.30518
CSF1	1.51999e-06	0.276788	0.109	0.044	0.0230795	7.2615e-06	1.42241
MIA3	1.53659e-06	-0.179499	0.087	0.174	0.0233316	7.3336e-06	-0.92167
ADAM8	1.56199e-06	0.227483	0.188	0.105	0.0237172	7.44747e-06	1.16653
CTSS	1.56429e-06	-0.138052	0.19	0.301	0.0237522	7.45112e-06	-0.707899
RSBN1	1.61125e-06	-0.202501	0.1	0.188	0.0244652	7.66728e-06	-1.03587
ACAT2	1.65125e-06	0.250491	0.393	0.303	0.0250725	7.8499e-06	1.27879
MRPS11	1.668e-06	0.212492	0.314	0.2	0.0253269	7.92178e-06	1.08396
TIMM17A	1.70542e-06	0.23422	0.381	0.274	0.0258951	8.09157e-06	1.19264
RICTOR	1.71544e-06	-0.162628	0.08	0.164	0.0260473	8.13117e-06	-0.827752
PRDX5	1.82565e-06	0.197938	0.66	0.633	0.0277206	8.64507e-06	1.00221
KLF6	1.85808e-06	-0.179204	0.321	0.45	0.028213	8.79006e-06	-0.906055
INPP4B	1.86671e-06	-0.209576	0.141	0.242	0.0283441	8.8223e-06	-1.05928
DLEU2	1.88528e-06	0.159912	0.111	0.039	0.0286261	8.9014e-06	0.807642
RAD51C	1.91104e-06	0.207191	0.231	0.13	0.0290172	9.01422e-06	1.04529
HNRNPC	1.916e-06	0.193103	0.724	0.689	0.0290925	9.02885e-06	0.974084
RPL12	1.96124e-06	-0.15624	0.982	0.98	0.0297795	9.23306e-06	-0.786617
LSP1	1.99271e-06	0.226238	0.755	0.733	0.0302574	9.37214e-06	1.13756
TRMT10C	2.10871e-06	-0.164878	0.118	0.213	0.0320187	9.90808e-06	-0.82505
COMMD1	2.15641e-06	0.244447	0.328	0.222	0.032743	1.01224e-05	1.22095
RPS20	2.18362e-06	-0.176901	0.681	0.765	0.0331561	1.02402e-05	-0.882679
TMX2	2.2288e-06	-0.198042	0.1	0.178	0.033842	1.0442e-05	-0.98649
CEP85L	2.2837e-06	-0.167803	0.061	0.134	0.0346758	1.06889e-05	-0.83416
RDH14	2.30473e-06	-0.186414	0.084	0.166	0.034995	1.07769e-05	-0.926011
RGS9	2.31279e-06	0.200552	0.178	0.09	0.0351174	1.08042e-05	0.996022
UQCR11	2.37389e-06	-0.185648	0.497	0.614	0.0360452	1.10789e-05	-0.919981
DNAJC9	2.38213e-06	0.235759	0.343	0.225	0.0361702	1.11067e-05	1.16805
SF3B4	2.38515e-06	0.22896	0.44	0.318	0.0362161	1.11101e-05	1.13433
GBP5	2.38865e-06	-0.249178	0.486	0.55	0.0362692	1.11138e-05	-1.23446
PCID2	2.39052e-06	0.26981	0.266	0.178	0.0362977	1.11138e-05	1.33667
POLR2K	2.41705e-06	0.249139	0.41	0.323	0.0367004	1.12263e-05	1.23318
IFIT3	2.46115e-06	-0.208372	0.053	0.122	0.0373702	1.14202e-05	-1.02984
PSMB7	2.47351e-06	0.239296	0.351	0.244	0.0375577	1.14666e-05	1.18226
POLR2E	2.53155e-06	0.21624	0.585	0.531	0.038439	1.17219e-05	1.06628
SLAMF6	2.53341e-06	-0.115982	0.06	0.132	0.0384674	1.17219e-05	-0.571906
IGKC	2.54338e-06	-0.434599	0.048	0.115	0.0386187	1.17568e-05	-2.14245
RSRP1	2.56882e-06	-0.234889	0.303	0.421	0.039005	1.18631e-05	-1.15702
CIR1	2.59924e-06	-0.177046	0.107	0.196	0.0394668	1.19921e-05	-0.871262
UBA3	2.65814e-06	-0.201335	0.201	0.303	0.0403613	1.22522e-05	-0.988914
AC243960.1	2.69335e-06	-0.161993	0.108	0.198	0.0408958	1.24027e-05	-0.794815
CCT5	2.69778e-06	0.257589	0.486	0.381	0.0409631	1.24051e-05	1.26384
NCAPH2	2.69898e-06	0.161575	0.14	0.059	0.0409813	1.24051e-05	0.792752
HLA-DPA1	2.73298e-06	-0.0732633	0.616	0.565	0.0414975	1.25494e-05	-0.359091
HSDL2	2.7532e-06	0.124307	0.113	0.044	0.0418046	1.26303e-05	0.608927
SLC25A36	2.76142e-06	-0.149466	0.082	0.164	0.0419294	1.26561e-05	-0.73204
STX12	2.77108e-06	-0.172468	0.113	0.205	0.042076	1.26883e-05	-0.844504
SLC52A2	2.85552e-06	0.171011	0.207	0.11	0.0433583	1.30627e-05	0.835212
CENPX	2.90211e-06	0.251587	0.434	0.325	0.0440656	1.32633e-05	1.22708
CCNL1	2.90498e-06	-0.195922	0.185	0.293	0.0441092	1.32639e-05	-0.955578
EEF2	3.05746e-06	-0.158068	0.888	0.91	0.0464245	1.3947e-05	-0.767503
MYC	3.10914e-06	-0.230052	0.09	0.174	0.0472092	1.41694e-05	-1.11544
SET	3.12316e-06	-0.220145	0.443	0.56	0.0474221	1.42199e-05	-1.06707
CD58	3.19284e-06	0.230687	0.324	0.218	0.0484801	1.45235e-05	1.11605
BACH2	3.23372e-06	-0.0896491	0.046	0.103	0.0491008	1.46957e-05	-0.433257
ISOC2	3.28118e-06	0.18109	0.153	0.071	0.0498214	1.48974e-05	0.874102
NHP2	3.29432e-06	0.244614	0.475	0.359	0.050021	1.49431e-05	1.1804
USP34	3.32005e-06	-0.204174	0.121	0.213	0.0504116	1.50457e-05	-0.984648
DDIT3	3.37103e-06	-0.118986	0.055	0.122	0.0511857	1.52625e-05	-0.573082
IPCEF1	3.40772e-06	-0.168678	0.049	0.115	0.0517429	1.54142e-05	-0.81169
DSN1	3.48976e-06	0.124535	0.118	0.046	0.0529885	1.57706e-05	0.598034
GATAD2B	3.50127e-06	-0.184161	0.095	0.181	0.0531632	1.58079e-05	-0.884181
PRPF38B	3.611e-06	-0.225151	0.298	0.389	0.0548294	1.62881e-05	-1.07805
RNASEH2A	3.68938e-06	0.172395	0.191	0.098	0.0560195	1.66262e-05	0.82391
DHRS1	3.69946e-06	-0.111625	0.056	0.125	0.0561726	1.66562e-05	-0.533394
PRR13	3.71676e-06	0.202073	0.77	0.724	0.0564353	1.67185e-05	0.965264
MTHFD1	3.84393e-06	0.207292	0.2	0.108	0.0583662	1.72745e-05	0.987246
GPR183	3.85566e-06	-0.216763	0.092	0.169	0.0585444	1.73112e-05	-1.03215
PRKD3	3.8926e-06	-0.170966	0.049	0.115	0.0591052	1.74609e-05	-0.813446
PRMT2	3.89916e-06	-0.169937	0.503	0.626	0.0592048	1.74741e-05	-0.808495
CFAP97	4.06861e-06	-0.21685	0.1	0.186	0.0617777	1.82167e-05	-1.02777
AP1M1	4.23301e-06	0.238466	0.339	0.235	0.0642741	1.89353e-05	1.12621
PJA1	4.30142e-06	-0.143314	0.055	0.125	0.0653128	1.92236e-05	-0.675894
JOSD2	4.35421e-06	0.224901	0.325	0.222	0.0661143	1.94416e-05	1.05957
CCDC34	4.53769e-06	0.137799	0.108	0.039	0.0689002	2.02422e-05	0.646792
TESC	4.71606e-06	0.236225	0.254	0.166	0.0716087	2.10185e-05	1.10492
NEDD8	4.76876e-06	-0.18651	0.469	0.57	0.0724089	2.12339e-05	-0.871555
NOP10	4.78325e-06	0.188759	0.72	0.68	0.0726289	2.12789e-05	0.881892
FNBP4	4.85881e-06	-0.189991	0.194	0.301	0.0737762	2.15952e-05	-0.886431
BUB3	4.86378e-06	0.179659	0.619	0.599	0.0738517	2.15975e-05	0.838216
ZC3H7A	4.89012e-06	-0.205507	0.114	0.196	0.0742515	2.16946e-05	-0.958413
GGCT	4.93933e-06	0.215734	0.238	0.149	0.0749988	2.18929e-05	1.00526
BCAS4	5.01246e-06	-0.136262	0.066	0.137	0.0761092	2.21967e-05	-0.634123
CLTA	5.03472e-06	0.200065	0.647	0.55	0.0764472	2.22547e-05	0.930819
PSMD4	5.03346e-06	0.242461	0.474	0.374	0.076428	2.22547e-05	1.12807
LAPTM4A	5.05496e-06	-0.167446	0.222	0.335	0.0767546	2.23238e-05	-0.77883
HSPD1	5.19957e-06	0.253648	0.543	0.477	0.0789502	2.29415e-05	1.17677
GBP2	5.34794e-06	-0.233177	0.43	0.54	0.0812032	2.35747e-05	-1.07904
NBDY	5.41231e-06	-0.171799	0.225	0.337	0.0821805	2.38368e-05	-0.794183
CISH	5.64166e-06	0.261234	0.561	0.445	0.0856629	2.48243e-05	1.20301
A1BG	5.66917e-06	-0.111828	0.074	0.147	0.0860806	2.49227e-05	-0.514788
COX4I1	5.77968e-06	0.110339	0.94	0.951	0.0877587	2.53751e-05	0.507071
RCN2	5.78254e-06	-0.226166	0.232	0.325	0.087802	2.53751e-05	-1.03937
CD79B	5.86247e-06	-0.375024	0.294	0.34	0.0890158	2.57026e-05	-1.72137
EVI2A	5.93448e-06	-0.189785	0.105	0.188	0.0901092	2.59949e-05	-0.870186
VAT1	5.97372e-06	-0.182626	0.071	0.144	0.090705	2.61431e-05	-0.836911
ARF5	5.98368e-06	0.232087	0.63	0.533	0.0908562	2.61631e-05	1.0635
SGF29	6.01755e-06	-0.191058	0.101	0.183	0.0913705	2.62875e-05	-0.875094
WDR76	6.29821e-06	0.145897	0.112	0.042	0.095632	2.74888e-05	0.665415
KCNAB2	6.31923e-06	0.22874	0.289	0.183	0.0959513	2.75557e-05	1.04301
CD8A	6.40761e-06	0.381912	0.247	0.159	0.0972931	2.7916e-05	1.73928
HLA-DPB1	6.45325e-06	-0.199476	0.486	0.548	0.0979862	2.80896e-05	-0.907905
TTF2	6.5245e-06	0.166738	0.105	0.042	0.099068	2.83743e-05	0.758169
TRNAU1AP	6.76391e-06	0.209439	0.26	0.159	0.102703	2.93891e-05	0.949138
TNFAIP8L2	6.83152e-06	-0.131404	0.162	0.259	0.10373	2.96563e-05	-0.594984
ZSCAN16	6.83935e-06	-0.0992994	0.044	0.103	0.103849	2.96637e-05	-0.449605
CD151	6.89843e-06	0.256797	0.364	0.264	0.104746	2.98932e-05	1.16186
GPI	6.9547e-06	0.235324	0.48	0.372	0.1056	3.01101e-05	1.06397
GZMK	7.18929e-06	-0.494083	0.111	0.12	0.109162	3.1098e-05	-2.22696
NUP37	7.19718e-06	0.156536	0.129	0.056	0.109282	3.11044e-05	0.705537
GLB1	7.24546e-06	-0.196256	0.132	0.222	0.110015	3.12852e-05	-0.884066
CTSA	7.36037e-06	-0.205355	0.316	0.428	0.11176	3.17531e-05	-0.923733
CYFIP2	7.38053e-06	-0.171552	0.269	0.381	0.112066	3.18117e-05	-0.77154
SNAP23	7.47055e-06	-0.19126	0.195	0.301	0.113433	3.21711e-05	-0.859243
ZFAND6	7.5282e-06	-0.203093	0.179	0.279	0.114308	3.23906e-05	-0.911803
PHF1	7.59498e-06	-0.199127	0.114	0.2	0.115322	3.2649e-05	-0.893311
OTUD6B-AS1	7.81709e-06	-0.181839	0.117	0.205	0.118695	3.3574e-05	-0.813547
VDAC1	7.86507e-06	0.22296	0.527	0.469	0.119423	3.37502e-05	0.997018
ALDH16A1	8.01887e-06	0.167521	0.138	0.061	0.121759	3.43798e-05	0.747763
AC119396.1	8.03377e-06	-0.157934	0.094	0.176	0.121985	3.44132e-05	-0.704902
COX6A1	8.07813e-06	-0.152567	0.748	0.841	0.122658	3.45727e-05	-0.680641
ARHGAP5	8.2573e-06	-0.154453	0.042	0.103	0.125379	3.53083e-05	-0.687643
CENPK	8.30453e-06	0.138282	0.225	0.13	0.126096	3.5479e-05	0.615358
GRN	8.49578e-06	-0.271424	0.227	0.33	0.129	3.62641e-05	-1.20527
TMEM203	8.55736e-06	-0.149482	0.06	0.127	0.129935	3.64948e-05	-0.663368
SNRPE	8.56535e-06	0.242267	0.409	0.308	0.130056	3.64968e-05	1.07512
LDLRAP1	8.66782e-06	-0.126056	0.065	0.134	0.131612	3.6901e-05	-0.558803
OGT	8.79454e-06	-0.16003	0.128	0.22	0.133536	3.74077e-05	-0.708459
IKZF1	8.89488e-06	-0.177733	0.397	0.516	0.13506	3.78013e-05	-0.786025
DGKE	9.22626e-06	-0.204021	0.073	0.144	0.140092	3.91753e-05	-0.899119
ZNF224	9.4608e-06	-0.16041	0.064	0.134	0.143653	4.0136e-05	-0.705239
ANKZF1	9.47382e-06	-0.137657	0.061	0.13	0.14385	4.01561e-05	-0.605176
MS4A1	9.54464e-06	-0.352099	0.086	0.164	0.144926	4.04209e-05	-1.54691
DNAJB9	9.55873e-06	-0.190052	0.108	0.186	0.14514	4.04453e-05	-0.834925
TSPYL1	9.57992e-06	-0.0622261	0.083	0.152	0.145462	4.04996e-05	-0.273331
TNFSF14	9.77852e-06	-0.119386	0.117	0.2	0.148477	4.13032e-05	-0.523388
SSRP1	9.90733e-06	0.232823	0.368	0.259	0.150433	4.17844e-05	1.01953
TST	9.90969e-06	0.161051	0.144	0.066	0.150469	4.17844e-05	0.70524
SUMO2	9.92109e-06	0.111615	0.899	0.912	0.150642	4.17962e-05	0.488745
TBCC	9.99553e-06	-0.160761	0.14	0.235	0.151772	4.20732e-05	-0.70349
ASAH1	1.01845e-05	-0.142495	0.099	0.181	0.154642	4.28316e-05	-0.62245
SLC3A2	1.0313e-05	-0.246476	0.305	0.408	0.156592	4.33341e-05	-1.07542
EIF1	1.06231e-05	0.0665783	0.937	0.963	0.161301	4.45986e-05	0.289661
TNFRSF4	1.07439e-05	0.304122	0.332	0.225	0.163136	4.50669e-05	1.32176
THEM4	1.08396e-05	-0.156223	0.157	0.254	0.164588	4.54289e-05	-0.678425
DOCK10	1.09876e-05	-0.259754	0.213	0.311	0.166835	4.60092e-05	-1.12659
CHD3	1.10477e-05	-0.119296	0.14	0.232	0.167749	4.62212e-05	-0.517167
GSTO1	1.12245e-05	0.226285	0.449	0.389	0.170434	4.69205e-05	0.979506
POLR2J	1.15483e-05	-0.188471	0.186	0.281	0.175349	4.82322e-05	-0.813567
SAE1	1.17389e-05	0.156435	0.334	0.222	0.178243	4.89861e-05	0.674224
CYB5R3	1.18037e-05	0.24186	0.373	0.274	0.179227	4.9214e-05	1.04191
TCP1	1.18148e-05	0.234642	0.35	0.257	0.179396	4.92181e-05	1.01081
HNRNPU	1.18322e-05	0.238714	0.619	0.55	0.179659	4.92482e-05	1.02829
AC084033.3	1.21874e-05	0.173701	0.145	0.076	0.185053	5.06832e-05	0.74607
REL	1.22544e-05	-0.109648	0.12	0.203	0.186071	5.09184e-05	-0.470732
CCNI	1.23266e-05	-0.113362	0.762	0.856	0.187167	5.11743e-05	-0.486429
FBXO44	1.23461e-05	-0.143343	0.061	0.13	0.187464	5.12117e-05	-0.615033
TMEM170A	1.23847e-05	-0.126784	0.076	0.149	0.188049	5.13277e-05	-0.543861
LAT	1.24297e-05	0.229584	0.661	0.594	0.188732	5.14702e-05	0.98456
NSA2	1.25307e-05	-0.144917	0.363	0.484	0.190266	5.18441e-05	-0.621011
MANF	1.29384e-05	0.238856	0.4	0.293	0.196456	5.34852e-05	1.02034
CPPED1	1.30035e-05	0.183123	0.208	0.115	0.197445	5.37086e-05	0.781926
ITGA4	1.31219e-05	0.182123	0.521	0.399	0.199242	5.41514e-05	0.777006
SYNRG	1.32172e-05	-0.149265	0.244	0.355	0.20069	5.44986e-05	-0.63641
CYTH2	1.33572e-05	-0.164214	0.085	0.147	0.202816	5.5029e-05	-0.699455
FAM136A	1.36309e-05	0.213031	0.264	0.166	0.206972	5.60724e-05	0.905648
NMRAL1	1.36336e-05	0.191441	0.198	0.12	0.207013	5.60724e-05	0.813864
JAZF1	1.3832e-05	-0.149686	0.053	0.117	0.210024	5.684e-05	-0.635469
SIVA1	1.39745e-05	0.202034	0.544	0.504	0.212189	5.73771e-05	0.856877
RPL3	1.39964e-05	-0.156995	0.98	0.968	0.212522	5.74186e-05	-0.665805
HLA-DRB1	1.43412e-05	-0.18294	0.472	0.469	0.217756	5.87831e-05	-0.773972
RNF126	1.44257e-05	0.212349	0.32	0.213	0.219039	5.90795e-05	0.897931
TRMO	1.49515e-05	-0.185125	0.088	0.156	0.227023	6.11812e-05	-0.780001
AP002387.2	1.51633e-05	-0.129638	0.067	0.137	0.230239	6.19956e-05	-0.545471
CHD2	1.52385e-05	-0.197446	0.136	0.227	0.231381	6.22506e-05	-0.830429
PKN2	1.53867e-05	-0.126221	0.057	0.122	0.233631	6.2803e-05	-0.530381
CDCA7	1.54507e-05	0.14282	0.123	0.051	0.234603	6.30112e-05	0.599927
DAZAP1	1.6169e-05	0.172592	0.207	0.115	0.245511	6.58854e-05	0.721642
PDZD11	1.63684e-05	0.206277	0.244	0.159	0.248537	6.66417e-05	0.861465
LCK	1.65762e-05	-0.170998	0.716	0.775	0.251693	6.74313e-05	-0.713258
DCPS	1.67562e-05	0.206299	0.303	0.205	0.254426	6.80957e-05	0.859623
TRIM44	1.67676e-05	-0.0608506	0.095	0.159	0.2546	6.80957e-05	-0.253557
EIF3K	1.67838e-05	0.156084	0.845	0.836	0.254845	6.81042e-05	0.650376
YWHAE	1.68283e-05	0.22454	0.461	0.357	0.255521	6.82278e-05	0.935444
SGO2	1.72165e-05	0.143204	0.118	0.049	0.261416	6.97315e-05	0.595239
SSR2	1.72279e-05	0.185962	0.751	0.702	0.261589	6.97315e-05	0.772963
ZFC3H1	1.72805e-05	-0.175339	0.106	0.188	0.262387	6.98858e-05	-0.728642
MKLN1	1.76137e-05	-0.173924	0.081	0.149	0.267446	7.1174e-05	-0.72138
PSMA5	1.77379e-05	0.197338	0.633	0.575	0.269333	7.16164e-05	0.817964
TIMM17B	1.83042e-05	0.223263	0.362	0.267	0.277931	7.3841e-05	0.922455
PIGH	1.84058e-05	-0.150296	0.121	0.208	0.279473	7.41891e-05	-0.62067
PPP5C	1.88253e-05	0.180859	0.247	0.149	0.285843	7.57852e-05	0.745214
REEP4	1.8833e-05	0.149979	0.171	0.088	0.28596	7.57852e-05	0.617977
DNAJB11	1.89008e-05	0.195642	0.312	0.205	0.28699	7.5995e-05	0.80589
USP15	1.90784e-05	-0.101773	0.262	0.372	0.289686	7.66455e-05	-0.418848
NDUFB2	1.91937e-05	0.179844	0.711	0.675	0.291437	7.70449e-05	0.739743
GUK1	1.98648e-05	0.157107	0.766	0.758	0.301626	7.96339e-05	0.643967
KHDRBS1	1.98715e-05	0.241871	0.431	0.345	0.301729	7.96339e-05	0.991406
PLSCR1	2.01419e-05	0.225703	0.297	0.198	0.305834	8.06507e-05	0.923891
ADRM1	2.01787e-05	0.200038	0.594	0.54	0.306393	8.07314e-05	0.818749
XPO4	2.03887e-05	-0.198795	0.061	0.125	0.309582	8.15043e-05	-0.812835
MRFAP1L1	2.08363e-05	-0.186075	0.277	0.379	0.316379	8.32251e-05	-0.759137
VEZF1	2.10554e-05	-0.187935	0.102	0.174	0.319706	8.40312e-05	-0.765938
NDUFA2	2.11094e-05	0.215626	0.551	0.467	0.320525	8.41772e-05	0.878634
ZBTB25	2.25968e-05	-0.132681	0.066	0.134	0.34311	9.00346e-05	-0.536772
TRAC	2.27568e-05	-0.229973	0.508	0.584	0.345539	9.05975e-05	-0.929755
CHMP1A	2.31009e-05	0.162996	0.193	0.105	0.350765	9.18921e-05	0.657971
LUC7L3	2.31669e-05	-0.168592	0.322	0.438	0.351767	9.2079e-05	-0.68041
ERI1	2.32777e-05	0.172342	0.263	0.164	0.353448	9.24434e-05	0.695247
CD79A	2.34341e-05	-0.409265	0.101	0.181	0.355824	9.29887e-05	-1.64998
CD3D	2.36108e-05	-0.113997	0.79	0.773	0.358507	9.36132e-05	-0.459257
JAKMIP1	2.3651e-05	0.192522	0.165	0.088	0.359116	9.36957e-05	0.775532
LGALS3BP	2.3988e-05	-0.120575	0.05	0.11	0.364234	9.49533e-05	-0.485014
P2RY8	2.40621e-05	-0.156753	0.207	0.311	0.365359	9.51689e-05	-0.630381
DNAJB14	2.4246e-05	-0.150815	0.132	0.22	0.368151	9.5818e-05	-0.606059
PSMA3	2.4372e-05	0.219441	0.493	0.391	0.370065	9.62377e-05	0.881419
NRROS	2.44443e-05	0.171458	0.195	0.108	0.371162	9.64446e-05	0.688527
TMC6	2.47379e-05	0.209168	0.321	0.218	0.37562	9.75237e-05	0.838952
WDR74	2.54693e-05	-0.158812	0.111	0.193	0.386726	0.000100326	-0.635024
KDM4C	2.62338e-05	-0.117272	0.066	0.132	0.398334	0.000103253	-0.467459
CHMP2A	2.66494e-05	0.220337	0.456	0.359	0.404644	0.000104804	0.87686
BNIP2	2.72517e-05	-0.188665	0.255	0.359	0.413789	0.000107085	-0.749052
CLDND1	2.76337e-05	-0.185498	0.083	0.139	0.419591	0.000108499	-0.735419
DPM2	2.76898e-05	0.208546	0.315	0.213	0.420442	0.000108631	0.826685
TMEM140	2.78249e-05	-0.135964	0.103	0.181	0.422493	0.000109073	-0.538727
AES	2.78943e-05	-0.159625	0.673	0.768	0.423547	0.000109256	-0.632362
MEAF6	2.84655e-05	-0.13883	0.332	0.447	0.43222	0.000111404	-0.548808
PNP	2.93634e-05	0.232678	0.49	0.384	0.445854	0.000114825	0.916743
ATP6AP1	2.94164e-05	-0.115147	0.199	0.296	0.446659	0.00011494	-0.453626
CNOT9	2.95373e-05	0.180508	0.19	0.108	0.448495	0.000115319	0.710858
OSER1	2.9916e-05	-0.147879	0.131	0.218	0.454244	0.000116704	-0.581597
CELF1	3.07536e-05	-0.214888	0.144	0.22	0.466962	0.000119875	-0.842635
DDIT4	3.13711e-05	0.231829	0.408	0.296	0.476339	0.000122184	0.907145
DNAJC15	3.14729e-05	0.22413	0.474	0.377	0.477885	0.000122482	0.87678
SP110	3.16528e-05	-0.0991756	0.229	0.328	0.480617	0.000123083	-0.387757
HSPE1	3.21376e-05	-0.0945461	0.473	0.587	0.487977	0.000124868	-0.369065
GGT1	3.21779e-05	0.157124	0.136	0.064	0.488589	0.000124879	0.613337
JMJD1C	3.2192e-05	-0.195559	0.172	0.267	0.488803	0.000124879	-0.763365
FBXO5	3.3547e-05	0.169795	0.163	0.083	0.509377	0.000129927	0.659873
RAB33A	3.35445e-05	0.157951	0.175	0.093	0.50934	0.000129927	0.613846
GLRX3	3.46852e-05	0.203002	0.291	0.196	0.526661	0.000134229	0.786054
CCDC50	3.47326e-05	-0.241433	0.097	0.142	0.52738	0.000134305	-0.934807
ACYP1	3.50269e-05	0.153843	0.163	0.083	0.531848	0.000135335	0.595156
NUCKS1	3.61468e-05	0.208301	0.393	0.293	0.548852	0.000139551	0.803057
ITPA	3.62291e-05	0.2047	0.288	0.193	0.550103	0.000139646	0.789112
NASP	3.62073e-05	0.180899	0.377	0.267	0.549771	0.000139646	0.697359
BCL2	3.64568e-05	-0.125783	0.142	0.23	0.55356	0.000140412	-0.484593
AQP3	3.70702e-05	-0.294787	0.485	0.533	0.562873	0.000142661	-1.13366
NOC4L	3.76929e-05	0.109227	0.108	0.046	0.572328	0.000144943	0.419299
PSMD11	3.79656e-05	0.212671	0.485	0.401	0.57647	0.000145876	0.81581
STAG2	3.8038e-05	-0.195405	0.162	0.254	0.577569	0.000146038	-0.749483
LAP3	3.81653e-05	0.183966	0.365	0.257	0.579502	0.000146411	0.705403
MIB2	3.83914e-05	-0.136874	0.074	0.144	0.582935	0.000147162	-0.524531
CCDC174	3.86224e-05	-0.168483	0.09	0.164	0.586442	0.00014793	-0.645281
MRPL28	3.8993e-05	0.208078	0.41	0.301	0.592069	0.000149232	0.796134
ANP32A	3.98751e-05	0.237124	0.51	0.421	0.605464	0.000152458	0.905066
PIAS1	3.98989e-05	-0.152786	0.144	0.232	0.605825	0.000152458	-0.58316
BCL3	4.00426e-05	0.188998	0.164	0.086	0.608006	0.000152887	0.721146
SLC38A1	4.02396e-05	-0.200492	0.272	0.377	0.610997	0.000153518	-0.764643
UVRAG	4.08247e-05	-0.153444	0.093	0.169	0.619882	0.000155628	-0.584302
PSMC5	4.13869e-05	0.15695	0.623	0.606	0.628419	0.000157647	0.596775
PSENEN	4.18611e-05	-0.159789	0.064	0.125	0.635619	0.000159328	-0.606832
SPAG5	4.24785e-05	0.137148	0.107	0.044	0.644994	0.000161529	0.520031
TMEM18	4.25059e-05	0.180023	0.243	0.149	0.645409	0.000161529	0.682603
ATP5MF	4.31723e-05	0.141696	0.711	0.687	0.655528	0.000163805	0.536416
VPS13C	4.31721e-05	-0.0976953	0.156	0.242	0.655525	0.000163805	-0.369842
FAM111A	4.34423e-05	0.167461	0.168	0.088	0.659627	0.0001647	0.633555
SEPT11	4.37417e-05	0.214863	0.299	0.203	0.664173	0.000165706	0.812324
TTC3	4.48454e-05	-0.187873	0.128	0.21	0.680932	0.000169754	-0.708314
UIMC1	4.51852e-05	-0.150523	0.097	0.174	0.686093	0.000170907	-0.567056
RSL24D1	4.61218e-05	-0.150137	0.277	0.384	0.700313	0.000174314	-0.564314
ANKRD13A	4.66132e-05	-0.188962	0.129	0.196	0.707775	0.000176034	-0.70944
DNMT1	4.69703e-05	0.218922	0.435	0.342	0.713197	0.000177244	0.82127
ARHGAP10	4.7011e-05	0.144028	0.106	0.044	0.713816	0.00017726	0.540303
MSL3	4.73576e-05	-0.129207	0.122	0.205	0.719078	0.000178428	-0.484338
CALM2	4.75148e-05	0.117091	0.692	0.724	0.721465	0.000178881	0.438792
CEBPD	4.80295e-05	0.187305	0.127	0.059	0.72928	0.000180679	0.701099
NUDC	4.91877e-05	0.219849	0.467	0.396	0.746867	0.000184893	0.820715
MRPL18	4.92924e-05	0.212683	0.419	0.313	0.748455	0.000185142	0.793837
VAMP2	5.13623e-05	-0.146511	0.063	0.127	0.779885	0.000192768	-0.544283
UBN1	5.21809e-05	0.154437	0.197	0.112	0.792315	0.000195688	0.572719
RRAGC	5.25854e-05	-0.120371	0.056	0.117	0.798457	0.000197053	-0.446026
YIF1A	5.28443e-05	0.190283	0.255	0.161	0.802388	0.00019787	0.704737
MAX	5.30186e-05	-0.149141	0.279	0.384	0.805034	0.00019837	-0.552197
ATP2A3	5.3096e-05	0.198463	0.164	0.09	0.80621	0.000198506	0.734755
TRG-AS1	5.34535e-05	-0.179506	0.062	0.122	0.811639	0.000199689	-0.66411
CD47	5.36106e-05	-0.165338	0.504	0.565	0.814023	0.000200121	-0.611537
THOP1	5.53907e-05	0.0777786	0.102	0.049	0.841053	0.000206607	0.286603
RNF181	5.58702e-05	0.207699	0.534	0.477	0.848333	0.000208236	0.764632
VCPIP1	5.61908e-05	-0.114177	0.063	0.127	0.8532	0.00020927	-0.420091
RAC1	5.6381e-05	0.143606	0.702	0.675	0.85609	0.000209817	0.528205
NDUFS4	5.71155e-05	0.16767	0.219	0.13	0.867242	0.000212387	0.615829
IMPDH1	5.91331e-05	0.186677	0.23	0.139	0.897877	0.000219721	0.682888
CAMLG	6.05823e-05	-0.176477	0.233	0.328	0.919881	0.000224842	-0.64381
GNB5	6.06039e-05	-0.133568	0.081	0.152	0.920209	0.000224842	-0.487273
NSD2	6.24202e-05	0.149636	0.181	0.1	0.947788	0.000231403	0.544022
ARL6IP4	6.24775e-05	0.168886	0.712	0.697	0.948658	0.000231439	0.613994
ARHGAP17	6.25906e-05	-0.160331	0.104	0.181	0.950375	0.000231681	-0.582821
ARHGEF1	6.33144e-05	0.232595	0.33	0.235	0.961365	0.000234181	0.844422
NKTR	6.38281e-05	-0.196895	0.156	0.24	0.969165	0.000235901	-0.714191
EIF3E	6.44171e-05	-0.125127	0.417	0.531	0.97811	0.000237897	-0.453411
AGK	6.47192e-05	0.138405	0.117	0.051	0.982696	0.000238831	0.50129
SF3B5	6.48027e-05	0.202337	0.491	0.391	0.983965	0.000238957	0.732801
HEATR5B	6.58378e-05	-0.1182	0.05	0.108	0.999681	0.000242589	-0.427307
BRD2	6.58993e-05	-0.161667	0.411	0.516	1	0.000242632	-0.584435
TVP23B	6.63457e-05	-0.107745	0.07	0.134	1	0.00024409	-0.389225
RBM48	6.66227e-05	-0.108951	0.066	0.13	1	0.000244923	-0.393418
MT-ND1	6.75489e-05	-0.135913	0.959	0.985	1	0.00024814	-0.490007
PIK3R1	6.78961e-05	-0.161168	0.168	0.259	1	0.000249226	-0.580755
WASHC2C	6.80648e-05	-0.143226	0.055	0.115	1	0.000249657	-0.515995
TRA2B	6.85237e-05	0.209984	0.393	0.289	1	0.00025096	0.756025
ZNF101	6.84737e-05	-0.127933	0.067	0.132	1	0.00025096	-0.460608
SINHCAF	6.88534e-05	-0.175307	0.187	0.276	1	0.000251977	-0.630868
ENTPD4	6.89914e-05	-0.187576	0.082	0.149	1	0.000252292	-0.674917
EIF4G1	6.98873e-05	0.242827	0.353	0.254	1	0.000255376	0.872435
IL6ST	6.99657e-05	-0.173827	0.05	0.108	1	0.00025547	-0.6245
EBNA1BP2	7.02621e-05	0.148628	0.202	0.117	1	0.000256359	0.533744
PDIA4	7.04928e-05	0.218541	0.314	0.225	1	0.000257007	0.784576
WASHC4	7.07421e-05	-0.12849	0.073	0.139	1	0.000257722	-0.461131
HMBS	7.12153e-05	0.141769	0.127	0.066	1	0.000259252	0.508422
GTF2A2	7.20506e-05	0.1939	0.57	0.484	1	0.000262096	0.694461
NDUFA12	7.22004e-05	0.206459	0.587	0.521	1	0.000262444	0.739323
UFD1	7.29041e-05	0.205687	0.492	0.399	1	0.000264803	0.735759
CMTM6	7.40624e-05	-0.18988	0.662	0.616	1	0.000268809	-0.677976
GALE	7.53118e-05	0.138376	0.136	0.066	1	0.00027296	0.493158
PDHA1	7.53187e-05	0.166838	0.208	0.122	1	0.00027296	0.594595
NDUFV1	7.57024e-05	0.212388	0.421	0.318	1	0.000274145	0.75653
TMUB1	7.58063e-05	0.212498	0.409	0.313	1	0.000274317	0.756864
CCNG1	7.67459e-05	-0.18021	0.22	0.311	1	0.00027751	-0.640958
DDX39A	7.72467e-05	0.177518	0.513	0.413	1	0.000278905	0.630994
SLC25A20	7.72075e-05	0.180218	0.213	0.127	1	0.000278905	0.640591
WWP1	7.74585e-05	-0.11432	0.052	0.11	1	0.000279462	-0.406255
HOXB2	7.89965e-05	-0.169634	0.174	0.264	1	0.000284798	-0.60143
MEF2A	7.91389e-05	-0.12676	0.059	0.12	1	0.000285003	-0.449383
NDUFS6	7.91707e-05	0.194069	0.584	0.516	1	0.000285003	0.688003
BCLAF1	8.06089e-05	-0.191456	0.235	0.323	1	0.000289965	-0.677305
PRKDC	8.12747e-05	0.196969	0.356	0.252	1	0.000292143	0.69617
ENOSF1	8.15853e-05	0.156155	0.119	0.056	1	0.000293042	0.551707
C15orf61	8.1984e-05	-0.149894	0.116	0.193	1	0.000294256	-0.529316
PA2G4	8.34563e-05	0.19894	0.582	0.516	1	0.000299319	0.701039
CASP8	8.36335e-05	-0.213846	0.155	0.235	1	0.000299733	-0.753437
HCLS1	8.43908e-05	0.203105	0.695	0.626	1	0.000302224	0.714861
G6PD	8.44943e-05	0.212708	0.314	0.218	1	0.000302371	0.748618
MYNN	8.54506e-05	-0.108388	0.07	0.134	1	0.000305568	-0.380972
RANBP2	8.55738e-05	-0.167352	0.105	0.166	1	0.000305783	-0.588172
POLA2	8.65033e-05	0.137744	0.118	0.056	1	0.000308877	0.48351
FGFR1OP	8.7003e-05	0.120274	0.115	0.051	1	0.000310399	0.42193
GTF3A	8.70576e-05	-0.177054	0.582	0.672	1	0.000310399	-0.621119
SYNGR2	8.86257e-05	-0.146772	0.498	0.606	1	0.000315758	-0.513798
ETNK1	9.02838e-05	-0.154119	0.167	0.257	1	0.000321429	-0.538326
ATP6V1D	9.03892e-05	0.149164	0.231	0.142	1	0.000321568	0.520991
NAP1L1	9.04986e-05	0.228332	0.494	0.408	1	0.000321721	0.797453
KEAP1	9.10208e-05	0.174016	0.282	0.186	1	0.000323341	0.607376
SSBP1	9.17394e-05	0.20278	0.536	0.465	1	0.000325655	0.707143
NDUFA1	9.18869e-05	-0.159185	0.58	0.667	1	0.00032594	-0.555057
NUP62	9.2217e-05	0.132514	0.167	0.093	1	0.000326871	0.461894
PPP1R15A	9.25947e-05	-0.134941	0.054	0.112	1	0.000327971	-0.470156
CEBPZ	9.3183e-05	-0.171884	0.117	0.178	1	0.000329573	-0.598507
RCSD1	9.31585e-05	0.220332	0.455	0.359	1	0.000329573	0.767205
CEBPB	9.38632e-05	0.167126	0.15	0.078	1	0.000331736	0.581465
CLK4	9.50065e-05	-0.150534	0.048	0.103	1	0.000335533	-0.522997
LMAN2	9.55239e-05	0.200684	0.58	0.506	1	0.000337114	0.69682
RPP21	9.63338e-05	-0.125029	0.054	0.11	1	0.000339726	-0.433708
SPATA13	9.64206e-05	-0.114753	0.047	0.103	1	0.000339785	-0.398056
ATF7IP	9.74172e-05	-0.155266	0.094	0.166	1	0.000343047	-0.537942
BIRC3	9.86958e-05	-0.115876	0.251	0.35	1	0.000347297	-0.400848
GFM1	0.000101526	-0.134306	0.072	0.137	1	0.000356997	-0.462997
SASH3	0.000106549	0.215112	0.447	0.352	1	0.00037439	0.737118
SECISBP2	0.0001099	-0.166904	0.127	0.203	1	0.000385882	-0.569735
CPNE1	0.000111395	-0.088772	0.095	0.164	1	0.00039085	-0.302534
CAPG	0.000111665	0.292621	0.366	0.271	1	0.00039123	0.997127
MPP1	0.000111641	0.151745	0.121	0.064	1	0.00039123	0.517081
KLF3	0.000112072	-0.140817	0.123	0.203	1	0.000392353	-0.479667
PDCD6	0.000112147	-0.130393	0.475	0.584	1	0.000392353	-0.444161
CRTAP	0.000112532	-0.172329	0.134	0.215	1	0.000393417	-0.586807
TCF19	0.000113167	0.135253	0.165	0.09	1	0.000395349	0.46027
GMPPA	0.000114311	0.14078	0.124	0.059	1	0.000399061	0.478505
ABHD13	0.000114887	-0.137004	0.069	0.132	1	0.000400783	-0.465414
MPHOSPH8	0.000115099	-0.130796	0.324	0.43	1	0.000401232	-0.444261
HERC1	0.000115327	-0.120955	0.084	0.152	1	0.000401741	-0.410771
TERF2IP	0.000116012	0.212813	0.447	0.35	1	0.000403835	0.722244
AP1B1	0.000116373	0.147506	0.16	0.086	1	0.000404802	0.500451
PARP6	0.000116862	-0.126571	0.056	0.115	1	0.000406212	-0.429233
MLH1	0.000117212	0.135645	0.105	0.046	1	0.000407135	0.459871
ZBTB24	0.000117922	-0.153858	0.077	0.142	1	0.000409308	-0.521263
SNX2	0.000118581	-0.221441	0.233	0.315	1	0.0004113	-0.749764
ABHD12	0.000121876	0.110387	0.138	0.071	1	0.000422429	0.372473
C1orf112	0.00012258	0.148144	0.104	0.044	1	0.000424563	0.49955
NUCB1	0.000122725	0.215216	0.483	0.399	1	0.000424762	0.725676
TRABD	0.000123671	0.200733	0.497	0.43	1	0.000427732	0.676234
ZNF394	0.000124731	-0.158627	0.137	0.213	1	0.00043109	-0.533849
PDLIM7	0.000125471	0.150428	0.15	0.081	1	0.000433338	0.505917
NDUFB7	0.000127033	0.195223	0.59	0.535	1	0.000438423	0.655579
TBC1D10C	0.000128596	0.211746	0.498	0.399	1	0.00044348	0.710012
XIST	0.000128681	-0.151422	0.104	0.178	1	0.00044348	-0.507738
CORO1B	0.000132436	-0.111785	0.448	0.557	1	0.000456095	-0.373468
QDPR	0.00013411	0.0955768	0.109	0.051	1	0.000461532	0.318825
MT-ND5	0.000135048	-0.117367	0.942	0.961	1	0.000464141	-0.391225
WDR5	0.000135059	0.137428	0.15	0.078	1	0.000464141	0.458097
FAM207A	0.000136168	0.186039	0.269	0.181	1	0.000467621	0.619531
C1orf43	0.000138644	-0.136404	0.474	0.582	1	0.000475786	-0.453214
UTP3	0.000140151	-0.0952896	0.07	0.132	1	0.000480618	-0.31619
DHX36	0.000141978	-0.168892	0.134	0.213	1	0.000486537	-0.559521
RPSA	0.000144553	-0.145728	0.966	0.973	1	0.000495014	-0.481686
ZBED5	0.000145793	-0.0984907	0.051	0.105	1	0.000498907	-0.325214
COX19	0.000146647	-0.125871	0.105	0.178	1	0.000501473	-0.415345
IL12RB1	0.000147081	0.154963	0.233	0.147	1	0.000502605	0.511189
EIF2B1	0.000147317	0.170361	0.207	0.125	1	0.000503058	0.561917
CAPN2	0.000147488	0.223446	0.469	0.379	1	0.000503285	0.736967
FAM133B	0.000147966	-0.168008	0.144	0.218	1	0.000504562	-0.553938
ATF4	0.000148735	-0.162124	0.245	0.337	1	0.000506827	-0.534222
MYL12B	0.000150943	0.0989916	0.865	0.87	1	0.000513992	0.325588
HNRNPF	0.000151876	0.111512	0.764	0.8	1	0.000516803	0.366502
BPTF	0.000152383	-0.164212	0.193	0.284	1	0.000518165	-0.539522
MAGED2	0.000153268	-0.157395	0.142	0.222	1	0.000520809	-0.51678
MAD2L2	0.000153808	0.201198	0.354	0.257	1	0.000522281	0.660352
TBC1D1	0.00015394	-0.178412	0.143	0.22	1	0.000522361	-0.585554
RPS19BP1	0.000159035	-0.0863075	0.533	0.638	1	0.000539272	-0.28207
YWHAB	0.000161331	0.067757	0.872	0.897	1	0.000546676	0.221042
HERPUD2	0.000163278	-0.188376	0.142	0.218	1	0.000552888	-0.613609
GPS2	0.000163927	-0.0949128	0.054	0.11	1	0.000554697	-0.309031
HSD17B11	0.000165585	-0.136599	0.119	0.196	1	0.000559918	-0.444202
PXN	0.000165741	0.195208	0.291	0.21	1	0.000560056	0.634771
FANCI	0.000166375	0.140894	0.133	0.066	1	0.000561805	0.457965
NGDN	0.000167264	-0.16235	0.17	0.254	1	0.000564414	-0.527377
EIF2S3	0.000169366	-0.0791331	0.255	0.35	1	0.000571109	-0.256651
USP1	0.000170823	0.209481	0.336	0.244	1	0.000575621	0.678691
N4BP2L1	0.000172927	-0.107297	0.063	0.122	1	0.000582307	-0.34709
MRPS12	0.000173216	0.205469	0.463	0.377	1	0.000582473	0.664637
RTF2	0.000173202	0.20659	0.428	0.333	1	0.000582473	0.668262
NCOA7	0.000174721	-0.135117	0.111	0.186	1	0.000587126	-0.436598
GPR25	0.000179673	0.25768	0.128	0.071	1	0.000603349	0.829582
MYO5A	0.000182731	0.161571	0.157	0.086	1	0.000613193	0.519032
MRTO4	0.000185258	0.154127	0.142	0.073	1	0.000621241	0.494245
MORF4L1	0.000192564	-0.143132	0.547	0.645	1	0.000645286	-0.456625
PPP1R10	0.000192723	-0.155394	0.126	0.203	1	0.000645286	-0.495747
ZNF791	0.000192827	-0.104107	0.082	0.147	1	0.000645286	-0.332128
IL6R	0.000193316	-0.134584	0.065	0.125	1	0.000646475	-0.429249
NPM1	0.000196705	-0.0578769	0.844	0.914	1	0.000657356	-0.184176
LSM8	0.000197022	0.195706	0.399	0.306	1	0.000657962	0.622697
HMGXB4	0.00019782	0.145813	0.144	0.078	1	0.000660171	0.463735
FKBP1A	0.000201018	0.158709	0.638	0.599	1	0.000670382	0.503692
PAIP1	0.000205378	-0.0856799	0.086	0.149	1	0.000684451	-0.271148
TCTN3	0.000205812	0.222463	0.202	0.127	1	0.000685426	0.703881
FOXP3	0.000210449	-0.217203	0.095	0.164	1	0.000700389	-0.685202
CRELD2	0.000211669	0.173651	0.213	0.142	1	0.000703967	0.547426
RELB	0.000212066	0.199179	0.271	0.181	1	0.000704803	0.627798
TMBIM6	0.000213631	0.0598327	0.82	0.866	1	0.000709519	0.188415
PSMB10	0.000214705	0.156241	0.711	0.614	1	0.000712598	0.491715
ACOT8	0.000217265	0.187777	0.211	0.137	1	0.000720602	0.590052
ABHD14B	0.000219993	-0.059995	0.224	0.308	1	0.000729148	-0.188215
MDH2	0.00022741	0.142372	0.584	0.57	1	0.000753219	0.44464
NCAPD3	0.000229672	0.136806	0.144	0.076	1	0.00076019	0.426708
PDAP1	0.000230783	0.198854	0.483	0.401	1	0.000763346	0.619882
BAZ2A	0.000231344	-0.166957	0.172	0.247	1	0.000764641	-0.520328
SLC39A10	0.000231489	-0.148934	0.073	0.134	1	0.000764641	-0.46416
ACTR1A	0.000236315	0.185419	0.333	0.24	1	0.000780049	0.57626
CDC42EP3	0.000239389	-0.171928	0.203	0.286	1	0.000788637	-0.533515
ERAL1	0.000239567	0.152752	0.184	0.108	1	0.000788637	0.474009
PPCDC	0.00023952	0.112375	0.124	0.061	1	0.000788637	0.348713
RPF1	0.000239198	-0.102431	0.09	0.156	1	0.000788637	-0.317857
KMT2E	0.000240357	-0.177044	0.462	0.543	1	0.000790699	-0.549189
POLR3K	0.000242431	0.185104	0.319	0.225	1	0.000796981	0.573554
RIN3	0.00024424	-0.077834	0.055	0.105	1	0.000802383	-0.240944
IFNGR1	0.000248923	-0.128977	0.107	0.178	1	0.000817215	-0.398239
AP1S1	0.000252535	0.161479	0.286	0.196	1	0.000828512	0.497631
UHRF1BP1L	0.000253459	0.133363	0.108	0.049	1	0.000830981	0.410814
SYTL1	0.000254994	0.201537	0.205	0.132	1	0.000835448	0.620348
ZFP36L2	0.000256991	-0.0154565	0.432	0.531	1	0.000841423	-0.0475286
EDEM3	0.000264213	-0.139055	0.085	0.149	1	0.000864488	-0.425959
SRP19	0.000265193	-0.15727	0.176	0.257	1	0.000867108	-0.481548
DDA1	0.000266662	0.18606	0.352	0.259	1	0.000871322	0.569309
TBC1D2B	0.000267644	-0.154974	0.065	0.117	1	0.000873944	-0.473989
KPNA4	0.00027034	-0.117161	0.064	0.122	1	0.000882153	-0.357863
ZNF267	0.0002712	-0.100059	0.087	0.152	1	0.000884364	-0.305516
ATP6V0B	0.000272327	0.129701	0.658	0.645	1	0.000887443	0.395831
MT-ND6	0.00027278	0.216525	0.611	0.565	1	0.00088832	0.660712
FXYD5	0.000273119	0.126236	0.929	0.912	1	0.000888828	0.38517
CNOT8	0.000275749	-0.139909	0.175	0.259	1	0.000896786	-0.426348
JUN	0.000277233	0.228256	0.207	0.132	1	0.000901007	0.695101
RNF187	0.000280911	0.184887	0.184	0.112	1	0.00091235	0.562027
DAD1	0.000282824	0.10617	0.629	0.643	1	0.000917948	0.322457
INTS10	0.000283377	-0.132424	0.16	0.242	1	0.000919126	-0.402122
GLUL	0.000283894	-0.169562	0.16	0.237	1	0.000920188	-0.51481
IRF2	0.000284185	-0.0939898	0.257	0.35	1	0.000920518	-0.28535
C6orf62	0.000286053	-0.0913569	0.122	0.193	1	0.00092595	-0.277123
LPXN	0.00029098	0.205082	0.56	0.487	1	0.000941267	0.620636
RPL27	0.000293648	-0.1238	0.897	0.927	1	0.000949268	-0.374201
NUP88	0.000294358	-0.142614	0.06	0.112	1	0.000950926	-0.430957
DBF4	0.000295042	0.177393	0.217	0.137	1	0.000952504	0.535927
ADAM19	0.000299039	0.211686	0.245	0.164	1	0.000964764	0.638356
SAT2	0.000301504	-0.139201	0.215	0.301	1	0.000972071	-0.419315
EMC4	0.000303123	0.189749	0.499	0.44	1	0.000976639	0.571194
MX2	0.000307657	-0.094626	0.059	0.112	1	0.000990591	-0.284267
RGS19	0.000310498	0.207812	0.521	0.44	1	0.000999074	0.623521
RILPL2	0.00031298	-0.170572	0.237	0.325	1	0.00100639	-0.511244
TRAFD1	0.000313996	-0.104796	0.099	0.166	1	0.00100899	-0.31398
DTNBP1	0.000320675	-0.115308	0.094	0.161	1	0.00102909	-0.344487
FGFR1OP2	0.000320633	-0.137786	0.331	0.43	1	0.00102909	-0.411641
TIMM10	0.000327098	0.150169	0.266	0.178	1	0.00104882	0.447398
WAS	0.000327255	0.187409	0.523	0.421	1	0.00104882	0.558347
COQ10A	0.000328676	-0.0997828	0.056	0.11	1	0.00105267	-0.297124
DPP4	0.00032919	0.201684	0.297	0.208	1	0.00105363	0.600477
KANSL1	0.000330529	-0.0970267	0.129	0.203	1	0.00105721	-0.288736
ETFA	0.000331279	0.193714	0.447	0.374	1	0.00105891	0.576326
TROVE2	0.00033688	-0.160562	0.188	0.274	1	0.00107611	-0.476571
ARID4A	0.000337732	-0.165993	0.135	0.208	1	0.00107793	-0.492569
HAUS8	0.000337896	0.130301	0.125	0.064	1	0.00107793	0.386655
CCDC32	0.000345527	-0.163468	0.177	0.218	1	0.00110155	-0.483537
BTF3L4	0.000348954	0.1237	0.258	0.176	1	0.00111119	0.365435
NLRC5	0.000349009	-0.124555	0.089	0.154	1	0.00111119	-0.367962
NCL	0.000349912	0.0565588	0.676	0.746	1	0.00111334	0.167039
SHKBP1	0.000354143	0.20144	0.39	0.298	1	0.00112606	0.593933
FAM177A1	0.000356536	0.178332	0.369	0.274	1	0.00113292	0.525331
NAAA	0.000356974	-0.143837	0.137	0.213	1	0.00113357	-0.423678
ACP5	0.000358042	-0.102356	0.094	0.156	1	0.0011359	-0.301405
TRAK2	0.000358174	-0.139548	0.081	0.139	1	0.0011359	-0.41092
FAM69A	0.000362762	-0.0855498	0.052	0.103	1	0.00114969	-0.251467
TMEM43	0.000365577	-0.118964	0.087	0.152	1	0.00115786	-0.349319
NOL11	0.000367602	-0.136162	0.112	0.181	1	0.00116351	-0.399531
NUB1	0.00037149	-0.128874	0.125	0.198	1	0.00117429	-0.377631
TRAM1	0.000371486	-0.145544	0.3	0.396	1	0.00117429	-0.426476
MT-CO2	0.000374893	0.0866236	0.999	0.998	1	0.00118427	0.253508
PDE4A	0.000376375	0.149221	0.107	0.051	1	0.00118818	0.43649
TMEM35B	0.000378399	-0.145194	0.092	0.154	1	0.00119379	-0.424412
ORMDL2	0.00037939	0.201255	0.368	0.286	1	0.00119614	0.588111
PAXX	0.000385237	0.179751	0.422	0.323	1	0.00121378	0.524128
CALCOCO1	0.000387846	-0.0691529	0.057	0.108	1	0.00122121	-0.201457
TIAL1	0.000388362	-0.147206	0.318	0.367	1	0.00122204	-0.428798
MRPL24	0.0003891	0.146645	0.134	0.071	1	0.00122357	0.427083
MRPL3	0.000390433	0.200539	0.281	0.203	1	0.00122697	0.583802
PCGF5	0.000391292	-0.164886	0.176	0.257	1	0.00122887	-0.479901
CMC2	0.000394545	0.186085	0.406	0.318	1	0.00123828	0.540983
UGCG	0.000395149	-0.130849	0.065	0.122	1	0.00123938	-0.38035
HSPA5	0.000398243	0.219038	0.519	0.467	1	0.00124827	0.636018
ARF1	0.000399176	0.142709	0.702	0.682	1	0.00124958	0.414318
BCL10	0.000399091	-0.112179	0.071	0.13	1	0.00124958	-0.325681
INO80	0.000403713	-0.137416	0.07	0.117	1	0.00126297	-0.398315
RSAD1	0.000405489	-0.0735121	0.054	0.105	1	0.00126771	-0.212963
BAZ1B	0.000408572	0.168366	0.325	0.232	1	0.00127653	0.487247
EIF2S1	0.000420516	0.185038	0.295	0.208	1	0.001313	0.533232
HMGN4	0.000420983	-0.111133	0.249	0.34	1	0.00131361	-0.320233
PARVB	0.000425708	0.144029	0.166	0.095	1	0.00132665	0.414405
RSRC2	0.000425711	-0.150454	0.282	0.359	1	0.00132665	-0.432894
NUTF2	0.000429557	0.17816	0.495	0.443	1	0.00133778	0.511963
SLBP	0.000431008	0.213654	0.435	0.362	1	0.00134058	0.613765
SOD1	0.000430734	0.0852352	0.783	0.792	1	0.00134058	0.244856
CNOT4	0.000435105	-0.122751	0.103	0.171	1	0.00135245	-0.352157
MRPL17	0.000435812	0.17927	0.337	0.281	1	0.00135378	0.514228
PDXDC1	0.000438955	-0.141651	0.129	0.2	1	0.0013618	-0.405956
WTAP	0.000438932	-0.176105	0.306	0.391	1	0.0013618	-0.504696
MAPKAPK3	0.000440741	0.197233	0.312	0.225	1	0.00136647	0.564955
GCLM	0.000444775	0.168452	0.256	0.171	1	0.00137809	0.481894
TOPORS	0.000445637	-0.128414	0.064	0.12	1	0.00137988	-0.367286
HMOX2	0.00044612	-0.137097	0.455	0.553	1	0.00138049	-0.392093
TPP1	0.000447494	-0.129992	0.17	0.252	1	0.00138386	-0.371634
ZNF131	0.000449579	-0.157065	0.101	0.164	1	0.00138943	-0.448759
MED8	0.000451175	0.176603	0.275	0.191	1	0.00139347	0.504361
FOXJ3	0.000457207	-0.0931384	0.064	0.12	1	0.0014112	-0.265483
FAM3C	0.000459361	-0.260538	0.171	0.183	1	0.00141564	-0.742284
MIEN1	0.000459098	0.181237	0.483	0.386	1	0.00141564	0.516353
XRN1	0.000459521	-0.136903	0.16	0.24	1	0.00141564	-0.390044
RPS9	0.0004614	-0.127057	0.972	0.968	1	0.00142053	-0.3618
SRSF10	0.000463302	-0.199961	0.51	0.553	1	0.00142548	-0.569096
GORASP2	0.000464314	-0.156083	0.203	0.281	1	0.00142769	-0.444114
NRM	0.0004728	0.158365	0.157	0.09	1	0.00145286	0.449403
DNAJB1	0.00047345	-0.152293	0.228	0.315	1	0.00145393	-0.432124
PBXIP1	0.000480019	-0.122357	0.24	0.33	1	0.00147317	-0.346484
PIH1D1	0.000488068	0.196445	0.389	0.308	1	0.00149693	0.554918
STOML2	0.000493864	0.188928	0.439	0.35	1	0.00151326	0.532793
THUMPD1	0.000494017	-0.117052	0.117	0.188	1	0.00151326	-0.330096
NRAS	0.000498124	0.131685	0.137	0.073	1	0.00152488	0.370925
FKBP4	0.000501658	-0.156258	0.235	0.311	1	0.00153473	-0.439706
TP53TG1	0.000502014	-0.115373	0.105	0.171	1	0.00153485	-0.324651
PHF20	0.000508777	-0.0876271	0.154	0.227	1	0.00155454	-0.246092
MAPRE1	0.000509348	0.181665	0.343	0.254	1	0.00155531	0.51015
COX6C	0.000515179	0.101388	0.746	0.76	1	0.00157212	0.284241
PUM1	0.000515977	-0.0999661	0.11	0.178	1	0.00157357	-0.280217
SAP18	0.000525172	0.0138036	0.646	0.714	1	0.0016006	0.038591
WAC	0.000535646	-0.152035	0.175	0.252	1	0.0016315	-0.423785
RPS2	0.000541816	-0.111253	0.971	0.976	1	0.00164834	-0.309612
SERTAD3	0.000541856	-0.0934212	0.082	0.142	1	0.00164834	-0.259987
PCF11	0.000543585	-0.143467	0.078	0.134	1	0.00165257	-0.399104
MLLT3	0.000545182	-0.131493	0.073	0.132	1	0.00165638	-0.365662
HSP90B1	0.0005561	0.177615	0.578	0.54	1	0.0016885	0.492438
AP2A1	0.000567609	0.144056	0.156	0.088	1	0.00172236	0.398153
POLR2F	0.000574417	0.183333	0.382	0.306	1	0.00174193	0.505811
BTG3	0.000576963	0.117862	0.237	0.156	1	0.00174856	0.324982
SF3B6	0.000586636	0.175341	0.543	0.447	1	0.00177676	0.482252
TMEM63A	0.000588472	-0.123244	0.065	0.12	1	0.00178121	-0.338834
AKTIP	0.00059858	-0.127948	0.079	0.139	1	0.00181068	-0.350855
BLOC1S1	0.00060295	-0.143303	0.213	0.298	1	0.00182276	-0.392545
RHEB	0.000603497	0.173248	0.449	0.355	1	0.00182328	0.474552
SAR1A	0.000615142	0.151666	0.223	0.144	1	0.0018573	0.414217
LPP	0.000615925	-0.109122	0.072	0.13	1	0.00185851	-0.297994
PPIL1	0.000620176	0.143477	0.172	0.103	1	0.00187017	0.391422
TBC1D7	0.000623118	0.121073	0.111	0.056	1	0.00187787	0.330085
GABARAPL2	0.000626441	-0.101312	0.566	0.663	1	0.00188672	-0.276003
CARD8	0.000640179	-0.143169	0.156	0.23	1	0.00192573	-0.388763
SF3A2	0.00064019	0.188061	0.405	0.32	1	0.00192573	0.510662
ARHGAP15	0.00064717	-0.157892	0.321	0.413	1	0.00194552	-0.428038
RBM42	0.000648195	0.158982	0.306	0.218	1	0.0019474	0.430928
GYG1	0.000648823	0.17295	0.347	0.257	1	0.00194808	0.468761
HMGA1	0.000658741	0.185567	0.407	0.357	1	0.00197663	0.501788
CNOT2	0.00067153	-0.131767	0.196	0.279	1	0.00201376	-0.355242
GRK6	0.000672376	0.160953	0.178	0.108	1	0.00201505	0.433884
IFT57	0.000675428	-0.168029	0.096	0.159	1	0.00202295	-0.452671
MIIP	0.000681527	0.194875	0.294	0.213	1	0.00203995	0.524289
NCK1	0.000691218	-0.145012	0.145	0.208	1	0.00206768	-0.389287
STIM2	0.000691897	-0.119568	0.058	0.11	1	0.00206844	-0.320962
BCAP29	0.000697844	0.140003	0.214	0.137	1	0.00208493	0.375335
UTRN	0.000701519	-0.0308962	0.111	0.164	1	0.00209462	-0.0827676
EPN1	0.000711392	0.175993	0.192	0.127	1	0.00212279	0.470447
LINC02273	0.000714853	-0.057599	0.06	0.105	1	0.00213181	-0.153861
SLC39A1	0.000721312	-0.150762	0.193	0.264	1	0.00214975	-0.402174
KLHL28	0.000722642	-0.113799	0.076	0.134	1	0.00215239	-0.30351
RPS6KA1	0.000723523	0.186348	0.282	0.203	1	0.00215369	0.496957
ATP6AP2	0.000728749	-0.139386	0.26	0.35	1	0.00216792	-0.371318
LINC00909	0.000729838	-0.12853	0.058	0.11	1	0.00216983	-0.34235
FANCG	0.000731465	0.106468	0.125	0.066	1	0.002172	0.283538
SMARCA4	0.000731458	0.132401	0.166	0.098	1	0.002172	0.352602
RNF113A	0.000735185	-0.109743	0.158	0.235	1	0.00218171	-0.292048
CORO1C	0.000741514	0.113692	0.103	0.049	1	0.00219914	0.302164
SP3	0.000748063	-0.10119	0.094	0.156	1	0.00221721	-0.268579
DYNLT3	0.000752282	-0.0700219	0.147	0.215	1	0.00222835	-0.185699
HSPA1A	0.000756214	-0.201201	0.35	0.428	1	0.00223863	-0.533186
PERP	0.000760069	0.140283	0.157	0.09	1	0.00224867	0.371479
RETREG2	0.000763851	-0.10445	0.094	0.156	1	0.00225848	-0.276394
HDHD3	0.000764679	-0.117256	0.086	0.147	1	0.00225955	-0.310256
VAMP5	0.000776371	0.192171	0.539	0.445	1	0.00229271	0.507264
TMEM87B	0.00078761	-0.0829902	0.071	0.125	1	0.00232448	-0.218569
PARP1	0.000789297	0.178597	0.591	0.535	1	0.00232804	0.470249
SERPINB6	0.000806438	-0.0183142	0.091	0.132	1	0.00237715	-0.0480555
CHAC2	0.000808979	0.109317	0.112	0.056	1	0.00238319	0.28672
ZNF430	0.000809841	-0.126084	0.069	0.125	1	0.00238428	-0.330674
NUCB2	0.00081075	0.180989	0.29	0.205	1	0.00238551	0.474629
DPH3	0.000827505	0.15575	0.288	0.203	1	0.00243221	0.407131
PHB	0.000827625	0.191907	0.479	0.423	1	0.00243221	0.501645
UBALD2	0.000831063	0.153337	0.184	0.115	1	0.00244084	0.400587
PIM2	0.00083947	-0.219426	0.288	0.369	1	0.00246404	-0.57234
CLTB	0.00084232	0.180504	0.467	0.394	1	0.00247091	0.4706
LPIN1	0.000847559	-0.080424	0.082	0.139	1	0.00248477	-0.209482
SBDS	0.000854474	-0.143738	0.193	0.271	1	0.00250353	-0.373926
AKAP9	0.000860716	-0.128976	0.214	0.298	1	0.0025203	-0.335152
DIS3	0.000861662	-0.118381	0.067	0.122	1	0.00252154	-0.307594
POLR2H	0.000877754	0.167819	0.287	0.222	1	0.00256708	0.434745
ARHGEF6	0.000890325	0.181845	0.2	0.134	1	0.00260228	0.470004
TRIP11	0.000895841	-0.161639	0.112	0.156	1	0.00261683	-0.417388
PRPF38A	0.000896986	0.169489	0.304	0.22	1	0.00261859	0.437609
FOXN2	0.000899307	-0.0939379	0.091	0.152	1	0.00262221	-0.242485
UNC119	0.000898792	-0.0639226	0.19	0.262	1	0.00262221	-0.165005
PDS5A	0.000901061	-0.148571	0.135	0.2	1	0.00262575	-0.383425
DOK2	0.00090302	0.118335	0.554	0.457	1	0.00262988	0.305311
NAT9	0.000910137	-0.0714871	0.056	0.105	1	0.00264901	-0.184216
ACOT13	0.000914172	0.153099	0.203	0.139	1	0.00265916	0.394269
SPCS1	0.000922085	0.154606	0.656	0.611	1	0.00268057	0.397612
MAGOHB	0.000928336	0.13148	0.127	0.073	1	0.00269713	0.337785
PIK3C3	0.000932165	-0.0827517	0.055	0.105	1	0.00270663	-0.212471
FOXN3	0.000933716	-0.111841	0.138	0.21	1	0.00270951	-0.287108
TOP1	0.000942415	0.168404	0.455	0.367	1	0.00273312	0.431676
HLA-DMB	0.0009461	-0.0813519	0.064	0.115	1	0.00274216	-0.208416
OXLD1	0.000959275	-0.0857161	0.212	0.291	1	0.00277869	-0.219104
PSMB4	0.000966565	0.202009	0.385	0.313	1	0.00279813	0.515756
RSL1D1	0.000968048	-0.0563943	0.285	0.369	1	0.00280075	-0.143959
C19orf25	0.000975711	-0.136603	0.201	0.281	1	0.00282124	-0.348278
CSF2	0.000992152	0.229166	0.105	0.054	1	0.00286707	0.58267
ELOB	0.00101102	0.122798	0.8	0.787	1	0.00291984	0.31125
MTX1	0.00101355	0.124322	0.252	0.174	1	0.00292543	0.315009
MCUB	0.00103812	-0.133395	0.366	0.457	1	0.00299455	-0.336645
FGD3	0.00105374	-0.141262	0.175	0.252	1	0.00303781	-0.355618
NAGK	0.00106361	-0.131546	0.156	0.23	1	0.00306445	-0.330661
GABARAPL1	0.00107069	-0.134775	0.066	0.108	1	0.003083	-0.338423
CTCF	0.00108021	-0.145547	0.172	0.247	1	0.00310857	-0.364951
JADE1	0.00108188	-0.106183	0.059	0.11	1	0.00311003	-0.266226
RSBN1L	0.00108264	-0.113716	0.224	0.308	1	0.00311003	-0.285114
SLC39A8	0.00108206	0.159051	0.185	0.117	1	0.00311003	0.398777
GM2A	0.00108795	-0.14472	0.1	0.156	1	0.00312344	-0.362576
GOLGB1	0.00110467	-0.186487	0.182	0.249	1	0.00316956	-0.466031
HAX1	0.0011245	0.165409	0.495	0.46	1	0.00322454	0.412122
MZT2B	0.00112662	-0.143007	0.394	0.477	1	0.0032287	-0.356225
ATXN1	0.0011447	-0.125868	0.109	0.171	1	0.0032786	-0.312696
ATXN3	0.00114719	-0.10178	0.061	0.112	1	0.00328184	-0.252809
ZNF33A	0.00114664	-0.10732	0.078	0.134	1	0.00328184	-0.266569
LMF2	0.00114933	0.151257	0.198	0.127	1	0.00328601	0.375622
TRMT112	0.00117308	0.0770696	0.723	0.753	1	0.00335195	0.190724
AGPAT5	0.00118824	-0.142882	0.077	0.117	1	0.00339328	-0.352831
INTS11	0.00119089	0.182893	0.293	0.232	1	0.00339884	0.451502
FIS1	0.00119606	0.187315	0.522	0.438	1	0.00341159	0.462115
RALGAPA1	0.00120449	-0.0743688	0.055	0.103	1	0.00343282	-0.183271
ZNF770	0.00120492	-0.0702924	0.07	0.122	1	0.00343282	-0.173225
RC3H2	0.00122207	-0.0937036	0.063	0.115	1	0.00347964	-0.230367
MARCH7	0.00122908	-0.0881468	0.103	0.164	1	0.00349754	-0.21651
HLA-DMA	0.00123686	-0.157078	0.188	0.267	1	0.00351761	-0.385429
CREBBP	0.00124121	-0.118997	0.082	0.139	1	0.00352584	-0.291868
INSIG2	0.00124101	-0.0959792	0.061	0.112	1	0.00352584	-0.235412
WDR82	0.00125615	-0.097945	0.172	0.247	1	0.0035662	-0.239749
DNAJC4	0.00125862	-0.0976494	0.164	0.235	1	0.00357112	-0.238967
OGFR	0.00126641	0.173732	0.252	0.174	1	0.00359114	0.424734
LINS1	0.00128632	-0.0990759	0.067	0.12	1	0.00364544	-0.241572
PLD3	0.00128875	-0.0900063	0.138	0.205	1	0.0036502	-0.219407
PTGES3	0.00129329	-0.0444439	0.641	0.721	1	0.00366091	-0.108284
PRPF31	0.00131333	0.171265	0.271	0.193	1	0.00371331	0.416214
PUM2	0.00131285	-0.122078	0.092	0.152	1	0.00371331	-0.296678
MRPL21	0.00131811	0.160271	0.285	0.203	1	0.00372467	0.389283
MDM2	0.00131912	0.153122	0.204	0.132	1	0.00372535	0.371907
NDE1	0.00132427	-0.139597	0.178	0.249	1	0.00373771	-0.338858
PSIP1	0.0013313	-0.145208	0.333	0.418	1	0.00375535	-0.352181
HARS2	0.00133786	-0.0854438	0.061	0.11	1	0.00377167	-0.20707
MRPL55	0.00136131	0.159155	0.284	0.205	1	0.00383555	0.384546
PHF14	0.00136342	-0.143824	0.114	0.178	1	0.00383926	-0.347443
ZBTB1	0.00138353	-0.135005	0.093	0.152	1	0.00389364	-0.325314
TMBIM1	0.00141909	-0.0792546	0.306	0.391	1	0.00399138	-0.190122
IFI35	0.00143809	0.154911	0.401	0.311	1	0.00404249	0.370757
RFC1	0.00144279	-0.164727	0.246	0.318	1	0.00405336	-0.394057
UQCC2	0.00145309	0.158472	0.387	0.298	1	0.00407993	0.378645
ZBTB8OS	0.00146413	0.169563	0.348	0.264	1	0.00410854	0.404631
PTS	0.00146926	0.122642	0.165	0.1	1	0.00412057	0.292507
RABGGTB	0.00147092	-0.0883517	0.11	0.174	1	0.00412137	-0.210715
RPL7	0.00147125	-0.102308	0.814	0.87	1	0.00412137	-0.244
ARAP2	0.00147249	-0.122077	0.106	0.169	1	0.00412247	-0.291135
PSMG2	0.00150674	0.176877	0.458	0.399	1	0.0042159	0.420103
RAB3GAP2	0.00151062	-0.127868	0.061	0.11	1	0.00422197	-0.30362
STOM	0.00151065	-0.149877	0.136	0.205	1	0.00422197	-0.355881
GPR108	0.00151301	-0.135382	0.226	0.298	1	0.00422614	-0.321405
UXS1	0.00152322	-0.15401	0.15	0.218	1	0.00425221	-0.365218
TBRG1	0.00153049	-0.137971	0.283	0.367	1	0.00427006	-0.32693
SLC25A6	0.00153313	-0.067906	0.821	0.888	1	0.00427495	-0.160874
LSM14A	0.00153681	-0.145574	0.335	0.391	1	0.00428276	-0.344759
CASP8AP2	0.00154126	-0.133844	0.103	0.152	1	0.00429268	-0.316845
PPIG	0.00156009	-0.146386	0.344	0.425	1	0.00434015	-0.345836
TAF1D	0.00155971	-0.0971712	0.227	0.308	1	0.00434015	-0.229567
PYURF	0.0015758	-0.0734124	0.395	0.487	1	0.00438135	-0.173135
PEX11B	0.00157863	-0.0722361	0.15	0.215	1	0.00438669	-0.170323
NIT1	0.00161567	0.153992	0.189	0.127	1	0.00448704	0.36158
TIMELESS	0.00164647	0.12047	0.138	0.078	1	0.00456996	0.281911
NONO	0.00164881	0.17323	0.468	0.418	1	0.00457122	0.405353
PTRHD1	0.00164873	0.177872	0.366	0.291	1	0.00457122	0.416215
ACTN1	0.00165228	0.159965	0.181	0.125	1	0.00457823	0.374206
MCTS1	0.00166869	0.153258	0.26	0.183	1	0.00462107	0.357896
AP3D1	0.0016833	0.133967	0.168	0.103	1	0.00465886	0.312374
DNASE2	0.00172624	-0.103536	0.129	0.196	1	0.00477497	-0.240311
MRPL58	0.00173264	0.159538	0.29	0.21	1	0.00478996	0.370075
RNF44	0.00174122	-0.0996236	0.089	0.147	1	0.00481091	-0.230905
HSPBP1	0.0017444	0.102628	0.166	0.103	1	0.00481698	0.237813
BID	0.00176343	0.15129	0.275	0.196	1	0.00486674	0.349897
C8orf59	0.00176865	-0.13264	0.264	0.347	1	0.00487838	-0.306627
GNB1	0.00177398	0.0955986	0.215	0.147	1	0.00489029	0.220896
INSIG1	0.00179926	0.167443	0.298	0.218	1	0.00495717	0.385918
STAT6	0.00180284	-0.0703834	0.077	0.127	1	0.00496241	-0.162185
TAP1	0.00180321	0.189443	0.675	0.606	1	0.00496241	0.436536
RMND5B	0.00180957	-0.0893639	0.07	0.122	1	0.00497709	-0.205807
ARPC5L	0.00182001	0.171468	0.607	0.543	1	0.00500297	0.39451
MED10	0.00182148	-0.100804	0.286	0.372	1	0.00500418	-0.231917
PCM1	0.00185159	-0.164011	0.167	0.24	1	0.005084	-0.376208
KHDC4	0.00185422	-0.135596	0.085	0.139	1	0.00508834	-0.31098
FKBP3	0.00186581	0.150932	0.254	0.178	1	0.00511725	0.345779
IL10RA	0.00187915	-0.0409266	0.289	0.369	1	0.00515094	-0.0936448
PSMG3	0.00188627	0.144401	0.23	0.156	1	0.00516752	0.330205
MAZ	0.0018922	0.141101	0.237	0.164	1	0.00518083	0.3225
SYNE1	0.00191426	-0.085403	0.12	0.181	1	0.00523829	-0.194788
SLC25A1	0.00193799	0.131971	0.241	0.166	1	0.00530023	0.300327
RPL23	0.001948	-0.0672551	0.563	0.653	1	0.00532462	-0.152919
AHCY	0.00196367	-0.142064	0.191	0.252	1	0.00536443	-0.322553
TNIK	0.00197214	-0.146623	0.175	0.247	1	0.00538453	-0.332667
PDCD6IP	0.00198759	-0.104159	0.178	0.252	1	0.00542365	-0.235993
GMPS	0.00199621	0.158465	0.189	0.125	1	0.0054441	0.358777
KMT2C	0.00200149	-0.134271	0.125	0.188	1	0.00545544	-0.303879
RAB22A	0.0020048	-0.0776878	0.088	0.142	1	0.00546139	-0.175784
GCH1	0.00202015	0.139565	0.184	0.117	1	0.00550011	0.315365
TECR	0.00203877	0.143512	0.57	0.533	1	0.0055477	0.323748
TNKS2	0.00204104	-0.0853034	0.09	0.147	1	0.00555076	-0.192414
IRF4	0.00204306	-0.115163	0.118	0.127	1	0.00555315	-0.259746
CCAR2	0.00205175	0.127179	0.133	0.076	1	0.00557364	0.286644
RBM28	0.00205351	0.0816548	0.102	0.056	1	0.00557529	0.184028
REST	0.00205826	-0.134277	0.231	0.311	1	0.00558506	-0.302523
ECH1	0.00206454	-0.114689	0.102	0.161	1	0.00559896	-0.258267
SNRPF	0.00207081	0.161319	0.459	0.389	1	0.00561282	0.3631
CCT3	0.00209519	0.184174	0.556	0.511	1	0.00567574	0.413652
MT1E	0.0020976	0.118744	0.139	0.081	1	0.0056791	0.266665
EIF3J-DT	0.00210413	-0.0766397	0.071	0.122	1	0.00569359	-0.172026
C9orf16	0.00211414	0.190079	0.587	0.521	1	0.0057175	0.426309
CHD9	0.00212131	-0.136656	0.076	0.127	1	0.00573368	-0.306324
NPDC1	0.0021416	0.0177679	0.223	0.176	1	0.0057853	0.0397587
NDUFA13	0.00214604	-0.114784	0.098	0.152	1	0.00579085	-0.256802
RAB35	0.00214521	0.128637	0.148	0.09	1	0.00579085	0.287793
IGBP1	0.00215535	-0.0626035	0.3	0.384	1	0.00581274	-0.139958
PELI1	0.00215956	-0.126422	0.058	0.105	1	0.00582085	-0.282555
ACAP2	0.00218458	-0.111327	0.258	0.34	1	0.00588468	-0.24829
ARFIP2	0.00218567	-0.13153	0.113	0.166	1	0.00588468	-0.293348
FAM13B	0.00219078	-0.110954	0.108	0.169	1	0.00589517	-0.247372
RPUSD3	0.00219714	0.153717	0.308	0.242	1	0.00590901	0.342556
SDR39U1	0.0021998	-0.130559	0.17	0.242	1	0.00591289	-0.290912
MAN1A2	0.00221763	-0.0975142	0.157	0.227	1	0.00595751	-0.216963
IKBKG	0.00223873	0.151439	0.177	0.115	1	0.00601085	0.336356
PPM1G	0.00224123	0.165562	0.618	0.555	1	0.00601388	0.367687
YTHDC1	0.00224234	-0.14506	0.17	0.24	1	0.00601388	-0.322156
LMBR1	0.00224475	-0.122327	0.066	0.11	1	0.00601701	-0.271642
ARNTL	0.00225877	-0.118772	0.107	0.152	1	0.00604987	-0.263467
SSBP3	0.0022595	0.103427	0.107	0.056	1	0.00604987	0.229427
CNOT7	0.0023002	-0.0946491	0.238	0.318	1	0.00615371	-0.209256
DCAF8	0.00230082	-0.116348	0.1	0.159	1	0.00615371	-0.257229
AKR7A2	0.00230261	0.156073	0.254	0.181	1	0.00615511	0.345042
TNF	0.00231334	0.212672	0.358	0.289	1	0.00618037	0.469788
ASNSD1	0.00233284	-0.125559	0.133	0.191	1	0.00622904	-0.276931
AKAP13	0.00234407	-0.150541	0.262	0.337	1	0.00625558	-0.331752
MRPL16	0.00235772	0.15818	0.451	0.384	1	0.00628855	0.348225
NECAP2	0.00236046	-0.000523482	0.383	0.45	1	0.00629239	-0.00115228
MRPL35	0.00236452	0.135203	0.164	0.105	1	0.00629976	0.297538
HADH	0.00240279	0.11182	0.182	0.117	1	0.0063982	0.245327
CTSZ	0.00242496	-0.0884759	0.088	0.142	1	0.00645369	-0.193779
PPWD1	0.00244953	-0.119474	0.082	0.134	1	0.0065155	-0.261176
NCKAP1L	0.00245682	0.1198	0.288	0.21	1	0.00653131	0.261763
TBC1D5	0.00246138	-0.0878066	0.081	0.134	1	0.00653986	-0.191807
WDR18	0.00253706	0.146303	0.206	0.142	1	0.00673725	0.3177
EXOSC3	0.0025443	0.15222	0.278	0.205	1	0.00675277	0.330396
KDM6A	0.00255112	-0.0948317	0.056	0.103	1	0.00676716	-0.205746
MPC2	0.00255997	0.166799	0.387	0.306	1	0.00678693	0.361675
CDK11A	0.00256482	-0.116304	0.074	0.122	1	0.00679608	-0.252117
LIPA	0.00257555	-0.0959968	0.064	0.112	1	0.00682077	-0.207945
NDUFB3	0.00258152	0.160439	0.509	0.425	1	0.00683285	0.347414
PIM3	0.00260864	0.173691	0.215	0.147	1	0.00690088	0.375362
EPS15	0.00262379	-0.0459791	0.138	0.196	1	0.00693717	-0.0992604
PSMA6	0.00263885	0.151521	0.472	0.384	1	0.00697318	0.326765
MTHFS	0.00264682	-0.0878405	0.058	0.105	1	0.00699044	-0.18934
NIPSNAP1	0.00267258	-0.0473472	0.071	0.115	1	0.00705462	-0.101869
TIFA	0.00267764	-0.164095	0.126	0.183	1	0.00706412	-0.352958
KLF13	0.00268351	-0.0773268	0.081	0.132	1	0.00707192	-0.166288
SEL1L3	0.00268343	-0.0701392	0.07	0.117	1	0.00707192	-0.150832
UBIAD1	0.00270163	-0.119789	0.07	0.12	1	0.00711581	-0.25728
RHNO1	0.00274362	0.138544	0.221	0.181	1	0.00722247	0.296666
SNRK	0.0027596	-0.0965198	0.081	0.134	1	0.0072606	-0.206458
ITGAE	0.0027849	0.151301	0.371	0.286	1	0.0073232	0.323074
C19orf48	0.00279647	0.0954857	0.122	0.068	1	0.00734588	0.203762
MRPL34	0.00279656	-0.113906	0.512	0.594	1	0.00734588	-0.24307
CYTH1	0.00279949	-0.136952	0.277	0.355	1	0.00734962	-0.292219
SNRNP40	0.00280144	0.142259	0.33	0.249	1	0.00735074	0.303534
ALKBH5	0.00281646	-0.096973	0.066	0.112	1	0.00738617	-0.206706
FDXR	0.00283425	0.121574	0.114	0.064	1	0.00742879	0.258842
FGD5-AS1	0.00286855	-0.115116	0.077	0.127	1	0.00751057	-0.244544
TMEM116	0.00286806	-0.109008	0.07	0.103	1	0.00751057	-0.23157
HYOU1	0.00288159	0.0671218	0.114	0.071	1	0.00754065	0.142472
POLD3	0.00289932	0.108955	0.118	0.066	1	0.00757886	0.231028
TXNDC15	0.00289787	0.136208	0.182	0.12	1	0.00757886	0.288816
MAP3K11	0.00293839	0.130288	0.104	0.056	1	0.00767685	0.275535
CCT2	0.00294679	0.166409	0.462	0.411	1	0.00769465	0.351757
TNFAIP3	0.00299527	-0.0683039	0.074	0.122	1	0.00781703	-0.143914
FAM208A	0.00299908	-0.127968	0.104	0.161	1	0.00782276	-0.269583
HPS3	0.00300161	-0.053179	0.08	0.127	1	0.00782517	-0.112022
USP9X	0.00302111	-0.0912616	0.099	0.156	1	0.00787178	-0.192008
AFF4	0.00303306	-0.0758536	0.11	0.169	1	0.00789865	-0.159478
CD48	0.00303501	-0.11907	0.536	0.621	1	0.00789949	-0.250333
LRP10	0.00304693	0.184945	0.301	0.227	1	0.00792627	0.388557
RNF5	0.00306191	-0.139877	0.238	0.301	1	0.00796096	-0.293607
ATXN2L	0.00306783	-0.0910792	0.128	0.191	1	0.00797207	-0.191123
INO80E	0.00308836	0.137191	0.349	0.267	1	0.00802114	0.28752
TBX21	0.00309142	0.148701	0.104	0.064	1	0.00802479	0.311612
ALKBH7	0.00310463	-0.115135	0.301	0.384	1	0.00805476	-0.241087
RNASEH2C	0.00310955	0.16641	0.483	0.423	1	0.00806321	0.348378
MRPL22	0.00313046	0.136807	0.293	0.215	1	0.0081131	0.286038
CXCR6	0.00314333	-0.137412	0.204	0.196	1	0.00814209	-0.28709
NEPRO	0.00314701	-0.0968382	0.091	0.144	1	0.00814492	-0.202306
UBB	0.00314778	-0.0261251	0.821	0.88	1	0.00814492	-0.0545783
PPP3CA	0.00316892	-0.108557	0.083	0.137	1	0.00819526	-0.226498
CLPP	0.00318129	0.15678	0.508	0.465	1	0.00822285	0.326884
LSM7	0.00320232	0.142248	0.577	0.567	1	0.00827051	0.296226
SUPT5H	0.00320314	-0.128416	0.165	0.23	1	0.00827051	-0.267421
EIF4H	0.00322368	0.165423	0.441	0.384	1	0.00831913	0.344068
MEI1	0.00323137	-0.0528281	0.206	0.183	1	0.00833452	-0.109836
MYO1F	0.00323581	0.168191	0.359	0.284	1	0.00834156	0.349628
VMA21	0.00324513	0.147253	0.281	0.23	1	0.00836112	0.305952
ZMYND8	0.00325988	-0.114267	0.074	0.125	1	0.00839466	-0.237218
BORCS6	0.00326226	-0.0923443	0.096	0.152	1	0.00839621	-0.191699
UBE2V2	0.00326394	0.135093	0.306	0.227	1	0.00839621	0.280441
TM9SF2	0.00328913	-0.117784	0.219	0.293	1	0.00845652	-0.244143
SIN3A	0.00329944	-0.127282	0.103	0.159	1	0.00847854	-0.263687
RWDD1	0.0033031	-0.0750048	0.471	0.557	1	0.00848343	-0.155367
RMC1	0.00332432	-0.142226	0.142	0.203	1	0.00853341	-0.294249
CRY1	0.00335431	-0.119844	0.08	0.115	1	0.00860585	-0.247503
SSH2	0.00336521	-0.133065	0.2	0.262	1	0.00862926	-0.274649
ZBTB44	0.00338734	-0.0967418	0.069	0.117	1	0.00868141	-0.199425
EXOC2	0.00340509	-0.0378823	0.075	0.12	1	0.00872229	-0.0780136
ARID4B	0.00343059	-0.137165	0.276	0.345	1	0.00878297	-0.282061
VPS13A	0.00343314	-0.0753778	0.092	0.147	1	0.00878485	-0.154997
KANSL2	0.00345188	-0.114908	0.072	0.12	1	0.00882814	-0.236036
SYPL1	0.00348291	-0.115724	0.225	0.301	1	0.00890281	-0.237288
NDUFA8	0.00351265	0.143006	0.334	0.284	1	0.0089741	0.292734
TOM1	0.00353268	-0.0617694	0.063	0.108	1	0.00902052	-0.126304
RHOF	0.00354083	0.168852	0.533	0.457	1	0.00903658	0.345133
IFI44	0.00354927	0.132302	0.128	0.081	1	0.00905335	0.270319
TGIF1	0.00360974	-0.136509	0.069	0.115	1	0.00920276	-0.277944
ZNF148	0.00361244	-0.110644	0.111	0.166	1	0.0092048	-0.225269
SUMO1	0.00362413	0.134956	0.609	0.562	1	0.00922973	0.27461
APOL3	0.00367491	-0.00888029	0.214	0.269	1	0.00934924	-0.0180201
H1FX	0.00367421	0.13539	0.142	0.098	1	0.00934924	0.274737
MRPL2	0.00369325	0.105632	0.135	0.081	1	0.00939096	0.214147
MOB2	0.00371395	0.14473	0.204	0.139	1	0.00943865	0.293091
SEC13	0.00371733	0.174085	0.462	0.401	1	0.00944228	0.352509
NUDT5	0.00372225	0.148121	0.429	0.355	1	0.00944983	0.299882
EAF2	0.00373231	0.0806869	0.175	0.117	1	0.00946969	0.163283
GPR137	0.00373398	0.118603	0.148	0.09	1	0.00946969	0.240012
GOT2	0.00374621	0.132249	0.2	0.134	1	0.00949332	0.267484
OXCT1	0.00374721	0.107335	0.202	0.137	1	0.00949332	0.217095
MPHOSPH6	0.0037643	0.0915311	0.151	0.095	1	0.00953165	0.184969
LAMTOR5	0.00378128	0.151599	0.564	0.531	1	0.00956965	0.306094
BAG2	0.00385317	0.102815	0.117	0.066	1	0.00974649	0.206777
PTP4A2	0.00387106	-0.139427	0.347	0.423	1	0.00978663	-0.28016
SNX20	0.00394483	0.168257	0.222	0.159	1	0.00996793	0.336749
PGM2	0.0039662	0.0702418	0.111	0.066	1	0.0100167	0.140433
ARHGAP25	0.00397425	-0.108982	0.211	0.284	1	0.0100318	-0.217813
UBA1	0.0040251	0.146132	0.261	0.203	1	0.0101549	0.291288
APH1A	0.00404181	-0.123973	0.423	0.501	1	0.0101917	-0.246924
MRPS34	0.00404815	-0.0417553	0.587	0.667	1	0.0102024	-0.0831471
GOLGA4	0.00405034	-0.0977034	0.206	0.279	1	0.0102026	-0.194555
TCIRG1	0.00407156	0.145063	0.23	0.161	1	0.0102508	0.288566
ABCD4	0.00407736	-0.122742	0.063	0.108	1	0.01026	-0.244115
GANAB	0.00409746	0.07046	0.142	0.095	1	0.0102999	0.140016
PARP14	0.00409743	-0.142476	0.228	0.298	1	0.0102999	-0.283124
TRAF7	0.00414084	0.105803	0.171	0.11	1	0.0104036	0.209788
ATP5ME	0.00417376	-0.125016	0.289	0.359	1	0.0104809	-0.247481
SHMT1	0.00418347	0.100371	0.104	0.056	1	0.0104998	0.198616
CDK9	0.00418952	-0.133234	0.133	0.183	1	0.0105084	-0.2636
ETFB	0.00419121	0.124824	0.139	0.088	1	0.0105084	0.24696
TCEAL8	0.00419818	-0.103617	0.125	0.186	1	0.0105204	-0.204951
PRKCB	0.00420825	-0.117937	0.127	0.188	1	0.0105402	-0.233179
PARP15	0.0042151	-0.0833002	0.066	0.112	1	0.0105519	-0.164657
IRF3	0.00422214	-0.122204	0.195	0.259	1	0.0105586	-0.241523
PPP1R12A	0.00422189	-0.112628	0.328	0.34	1	0.0105586	-0.222598
MICAL2	0.00425184	0.135832	0.137	0.088	1	0.0106274	0.268074
RNF216	0.00426743	-0.123925	0.105	0.149	1	0.0106609	-0.244406
CBLB	0.00427135	-0.155693	0.154	0.218	1	0.0106652	-0.307032
AIFM1	0.00429378	0.0910729	0.154	0.098	1	0.0107118	0.179426
ITGB1BP1	0.00429443	0.149997	0.425	0.347	1	0.0107118	0.295515
NCOA3	0.0043198	-0.109857	0.144	0.208	1	0.0107695	-0.216177
STAT2	0.0043298	-0.064561	0.082	0.13	1	0.0107889	-0.126993
PSMC6	0.00439516	-0.128052	0.245	0.308	1	0.0109461	-0.251078
FERMT3	0.00439937	0.173213	0.465	0.403	1	0.010951	0.339593
COPB1	0.00441024	-0.122516	0.124	0.181	1	0.0109724	-0.240095
HNRNPD	0.00445944	0.104855	0.302	0.23	1	0.0110835	0.205026
ICAM3	0.00445891	-0.0748119	0.51	0.594	1	0.0110835	-0.146282
PCBP1	0.00446233	0.12417	0.832	0.839	1	0.011085	0.242785
ISCA1	0.00450294	-0.123844	0.16	0.22	1	0.0111801	-0.241688
ANTXR2	0.00450555	0.162573	0.223	0.161	1	0.0111809	0.317266
MRPL4	0.00451644	0.151689	0.326	0.257	1	0.0112022	0.295899
IFRD2	0.00453005	0.109253	0.15	0.093	1	0.0112302	0.213
SLTM	0.00453528	-0.133698	0.43	0.462	1	0.0112374	-0.260622
FTSJ1	0.00458028	0.150685	0.222	0.166	1	0.0113431	0.293122
PDLIM2	0.00458337	0.152719	0.279	0.21	1	0.0113449	0.297069
LAGE3	0.00466486	0.15806	0.362	0.293	1	0.0115408	0.306283
ERCC1	0.00467176	0.141925	0.224	0.156	1	0.011552	0.274959
AAK1	0.00470609	-0.141919	0.149	0.205	1	0.0116309	-0.274526
ZRANB2	0.00471348	-0.134273	0.197	0.252	1	0.0116432	-0.259675
TTC17	0.00474438	-0.0788222	0.083	0.134	1	0.0117136	-0.15223
SYVN1	0.00475897	-0.111149	0.063	0.108	1	0.0117436	-0.21454
UQCRQ	0.00478995	0.140245	0.593	0.533	1	0.0118141	0.270336
VAMP4	0.00480136	-0.126632	0.176	0.235	1	0.0118362	-0.243993
ELF2	0.00482035	-0.11344	0.128	0.188	1	0.011877	-0.218405
BIN1	0.00482937	0.137891	0.352	0.34	1	0.0118931	0.2654
MIR155HG	0.00486713	-0.244417	0.116	0.159	1	0.0119795	-0.469662
TSEN15	0.00486938	0.126524	0.16	0.108	1	0.0119795	0.243124
ECHDC1	0.00490525	0.143033	0.202	0.139	1	0.0120556	0.274454
RNF146	0.00490529	-0.0912534	0.077	0.127	1	0.0120556	-0.175098
SRSF1	0.00491562	0.154155	0.312	0.237	1	0.0120749	0.295688
FYN	0.0049201	-0.0796502	0.154	0.218	1	0.0120798	-0.152764
SF1	0.0049255	-0.13801	0.464	0.54	1	0.0120869	-0.264659
RPAP3	0.00498991	-0.107768	0.077	0.122	1	0.0122388	-0.206081
MYADM	0.00499429	0.133127	0.148	0.093	1	0.0122433	0.254551
GUSB	0.00503698	0.15389	0.235	0.174	1	0.0123417	0.293719
MIA2	0.00505753	-0.101536	0.083	0.134	1	0.0123858	-0.193637
POLDIP2	0.00506673	0.104264	0.241	0.174	1	0.0124021	0.198781
DYNC1LI1	0.00507282	-0.117549	0.099	0.147	1	0.0124107	-0.224072
SNAI3	0.00507656	-0.0704194	0.06	0.103	1	0.0124136	-0.134227
GALK1	0.00509757	0.12091	0.175	0.142	1	0.0124587	0.230276
PRKAR1B	0.00510976	0.117262	0.114	0.068	1	0.0124822	0.223233
APMAP	0.00513197	-0.134596	0.182	0.247	1	0.0125302	-0.256007
MVB12A	0.00514291	0.142381	0.211	0.152	1	0.0125506	0.270715
LDHB	0.00514597	-0.112618	0.851	0.883	1	0.0125517	-0.214121
PLIN3	0.00518118	0.0765157	0.19	0.134	1	0.0126249	0.145286
SDHD	0.00518115	-0.0772755	0.072	0.12	1	0.0126249	-0.146729
GRAMD1B	0.00526933	0.118623	0.114	0.071	1	0.0128332	0.224394
NCOA1	0.00527963	-0.109158	0.064	0.108	1	0.0128519	-0.206421
RAB11B	0.00531765	0.16028	0.353	0.303	1	0.0129379	0.30263
OSBPL9	0.00533494	-0.108532	0.11	0.166	1	0.0129735	-0.204794
COPZ1	0.00534464	0.161986	0.403	0.328	1	0.0129905	0.305566
PSMB5	0.00538063	0.166961	0.417	0.345	1	0.0130715	0.3145
TIMM50	0.00540497	0.133449	0.172	0.12	1	0.013124	0.251141
CDC26	0.00543166	-0.120014	0.339	0.416	1	0.0131823	-0.225627
HLA-DQA2	0.00544125	-0.125789	0.063	0.108	1	0.0131989	-0.236415
[truncated: 2,850 more rows]
